# Supplementary material for: Meiotic crossovers characterized by haplotype-specific chromosome painting in maize
Source: Nat Commun. 2019 Oct 10;10:4604. doi: 10.1038/s41467-019-12646-z (PMC6787048; doi:10.1038/s41467-019-12646-z)
Supplement: Supplementary file 5 — Supplementary Data 1 [file 41467_2019_12646_MOESM5_ESM.xlsx]

## Sheet: Sheet1
Supplementary Data 1. Number of oligos of hapB and hapM probes within each 2 Mb-window
Chr.10	Start (Mb)	End (Mb)	Window size (Mb)	Oligos in hapB probe	oligos in hapM probe
10	0	2	2	74	115
10	2	4	2	325	327
10	4	6	2	325	298
10	6	8	2	203	214
10	8	10	2	243	211
10	10	12	2	406	402
10	12	14	2	299	223
10	14	16	2	292	302
10	16	18	2	107	71
10	18	20	2	155	117
10	20	22	2	98	193
10	22	24	2	310	244
10	24	26	2	200	212
10	26	28	2	242	227
10	28	30	2	93	75
10	30	32	2	121	130
10	32	34	2	28	45
10	34	36	2	164	122
10	36	38	2	143	50
10	38	40	2	91	50
10	40	42	2	24	12
10	42	44	2	4	14
10	44	46	2	11	4
10	46	48	2	3	3
10	48	50	2	2	5
10	50	51.2	1.2	2	1
10	51.2	52.8	1.6	3	2	Centromere position
10	52.8	54	1.2	2	10
10	54	56	2	72	114
10	56	58	2	176	228
10	58	60	2	211	188
10	60	62	2	118	134
10	62	64	2	190	212
10	64	66	2	162	172
10	66	68	2	75	60
10	68	70	2	90	100
10	70	72	2	184	145
10	72	74	2	330	132
10	74	76	2	188	154
10	76	78	2	110	86
10	78	80	2	3	21
10	80	82	2	184	165
10	82	84	2	201	197
10	84	86	2	239	283
10	86	88	2	148	143
10	88	90	2	112	126
10	90	92	2	193	145
10	92	94	2	264	135
10	94	96	2	71	65
10	96	98	2	159	158
10	98	100	2	222	177
10	100	102	2	95	98
10	102	104	2	59	68
10	104	106	2	48	51
10	106	108	2	215	190
10	108	110	2	99	141
10	110	112	2	273	179
10	112	114	2	196	292
10	114	116	2	401	340
10	116	118	2	230	220
10	118	120	2	168	167
10	120	122	2	280	245
10	122	124	2	183	240
10	124	126	2	246	243
10	126	128	2	227	232
10	128	130	2	174	188
10	130	132	2	367	329
10	132	134	2	350	341
10	134	136	2	489	453
10	136	138	2	374	389
10	138	140	2	442	467
10	140	142	2	366	366
10	142	144	2	330	361
10	144	146	2	407	529
10	146	148	2	424	395
10	148	150	2	364	210
10	150	150.982	0.982314	19	0
