# Supplementary material for: Meiotic crossovers characterized by haplotype-specific chromosome painting in maize
Source: Nat Commun. 2019 Oct 10;10:4604. doi: 10.1038/s41467-019-12646-z (PMC6787048; doi:10.1038/s41467-019-12646-z)
Supplement: Supplementary file 6 — Supplementary Data 2 [file 41467_2019_12646_MOESM6_ESM.xlsx]

## Sheet: Sheet1
Supplementary Data 2. Positions of crossovers identified on chromosome 10 in 58 F2 plants
BM line	Chr. 10	Chr. type	Measurement (FLA)(1)
			short arm	long arm
BM1	BM1a	M3	NA	20.930(+3.584)
	BM1b	M4	26.705(+4.779)	22.138(+2.720)
BM2	BM2a	M1	NA	NA
	BM2b	M1	NA	NA
BM3	BM3a	M1	NA	NA
	BM3b	M1	NA	NA
BM4	BM4a	M1	NA	NA
	BM4b	M4	25.052(+3.791)	16.536 (+2.303)
BM5(2)	BM5a	M1
	BM5b	M2(2)
BM6	BM6a	B1	NA	NA
	BM6b	B3	NA	23.664(+4.002)
BM7	BM7a	B2	33.334(+4.490)	NA
	BM7b	B3	NA	25.984(+5.694)
BM8	BM8a	B1	NA	NA
	BM8b	M1	NA	NA
BM9	BM9a	B3	NA	28.617 (+3.231)
	BM9b	M1	NA	NA
BM10	BM10a	B1	NA	NA
	BM10b	M1	NA	NA
BM11	BM11a	B1	NA	NA
	BM11b	B3	NA	21.053 (+4.349)
BM12	BM12a	M1	NA	NA
	BM12b	M1	NA	NA
BM13	BM13a	B4	34.043(+4.752)	48.173(+4.386)
	BM13b	M1	NA	NA
BM14	BM14a	B1	NA	NA
	BM14b	M3	NA	23.620(+2.973)
BM15	BM15a	B2	32.063 (+5.597)	NA
	BM15b	M4	29.575 (+4.760)	17.638 (+2.701)
BM16	BM16a	M1	NA	NA
	BM16b	M3	NA	23.136(+3.960)
BM17	BM17a	B2	26.748(+5.713)	NA
	BM17b	M3	NA	23.849(+3.518)
BM18	BM18a	B1	NA	NA
	BM18b	M3	NA	14.694(+1.833 )
BM19	BM19a	B1	NA	NA
	BM19b	B1	NA	NA
BM20	BM20a	B3	NA	20.341(+4.009)
	BM20b	B5	NA	39.173(+7.418)
BM21	BM21a	B1	NA	NA
	BM21b	M1	NA	NA
BM22	BM22a	B1	NA	NA
	BM22b	M1	NA	NA
BM23	BM23a	B3	NA	24.166(+3.945)
	BM23b	M1	NA	NA
BM24	BM24a	B3	NA	17.994(+1.668)
	BM24b	M3	NA	15.709(+3.667)
BM25	BM25a	B1	NA	NA
	BM25b	M1	NA	NA
BM26	BM26a	B3	NA	17.794(+3.227)
	BM26b	M3	NA	18.808(+2.890)
BM27	BM27a	B1	NA	NA
	BM27b	B4	37.754(+5.154)	13.749(+2.795)
BM28	BM28a	B1	NA	NA
	BM28b	M3	NA	16.10(+3.540)
BM29	BM29a	B1	NA	NA
	BM29b	M3	NA	23.752(+4.053)
BM30	BM30a	B2	22.359(+2.807)	NA
	BM30b	M4	30.474(+6.443)	13.987(+2.417)
BM31	BM31a	M1	NA	NA
	BM31b	M1	NA	NA
BM32	BM32a	M1	NA	NA
	BM32b	M3	NA	21.346(+4.709)
BM33(2)	BM33a	M1
	BM33b	M2(2)
BM34(2)	BM34a	M3(2)
	BM34b	M3(2)
BM35	BM35a	B1	NA	NA
	BM35b	M3	NA	17.743(+2.202)
BM36	BM36a	B1	NA	NA
	BM36b	M2	24.284(+4.128)	NA
BM37	BM37a	B1	NA	NA
	BM37b	B3	NA	33.502(+4.122)
BM38	BM38a	B2	33.273(+5.722)	NA
	BM38b	M3	NA	19.548(+3.010)
BM39	BM39a	B3	NA	14.835(+1.687)
	BM39b	M1	NA	NA
BM40	BM40a	M1	NA	NA
	BM40b	M1	NA	NA
BM41	BM41a	M3	NA	54.265(+4.693)
	BM41b	M3	NA	17.034(+2.306)
BM42	BM42a	B1	NA	NA
	BM42b	B1	NA	NA
BM43	BM43a	B3	NA	15.855(+1.794)
	BM43b	M3	NA	18.247(+3.261)
BM44	BM44a	B1	NA	NA
	BM44b	M1	NA	NA
BM45	BM45a	B1	NA	NA
	BM45b	M1	NA	NA
BM46	BM46a	B1	NA	NA
	BM46b	B3	NA	31.696(+4.941)
BM47	BM47a	B1	NA	NA
	BM47b	B1	NA	NA
BM48(2)	BM48a	B2(2)
	BM48b	M2(2)
BM49	BM49a	B3	NA	17.930(+2.876)
	BM49b	M3	NA	18.462(+2.617)
BM50	BM50a	M1	NA	NA
	BM50b	M3	NA	13.894(+2.727)
BM51	BM51a	B1	NA	NA
	BM51b	M1	NA	NA
BM52	BM52a	B3	NA	41.407(+3.583)
	BM52b	M1	NA	NA
BM53	BM53a	M2	25.789(+4.782)	NA
	BM53b	M3	NA	19.990(+3.146)
BM54	BM54a	B1	NA	NA
	BM54b	M1	NA	NA
BM55	BM55a	B3	NA	15.576(+2.969)
	BM55b	M1	NA	NA
BM56	BM56a	M1	NA	NA
	BM56b	M2	28.071(+3.892)
BM57	BM57a	B1	NA	NA
	BM57b	M1	NA	NA
BM58	BM58a	B3	NA	14.676(+2.031)
	BM58b	B3	NA	13.268(+2.068)
(1) 10 measurements on each chromosome were used to calculate the standard deviation.
(2) FISH results of these lines (chromosomes) were inconclusive, specific description of the FISH results is provided within the manuscript.
