# Supplementary material for: Meiotic crossovers characterized by haplotype-specific chromosome painting in maize
Source: Nat Commun. 2019 Oct 10;10:4604. doi: 10.1038/s41467-019-12646-z (PMC6787048; doi:10.1038/s41467-019-12646-z)
Supplement: Supplementary file 7 — Supplementary Data 3 [file 41467_2019_12646_MOESM7_ESM.xlsx]

## Sheet: Marker Data
Supplementary Data 3. Crossovers and genotyping data of the 10 IBMRILs used for chromosome painting analysis
Marker ID	Zm00001d Chromosome	Zm00001d Base Pair	Mo029A	Mo157	Mo177	Mo189	Mo270	Mo321	Mo326	Mo328	Mo346	Mo364
PZE-110000070	Chr10	220388	B	B	B	B	A	A	B	A	B	-
PZE-110000193	Chr10	598472	B	B	B	B	A	A	B	A	B	-
PZE-110000197	Chr10	689625	B	B	B	B	A	A	B	A	B	-
SYN17514	Chr10	695686	B	B	B	B	A	A	B	A	B	-
SYN16185	Chr10	1594492	B	B	B	B	A	A	B	A	A	A
umc1380	Chr10	1810058	B	B	B	B	A	A	B	A	-	A
SYN16811	Chr10	1810071	B	B	B	B	A	A	B	A	A	A
SYN16805	Chr10	1810213	B	B	B	B	A	A	B	A	A	A
SYN16806	Chr10	1811243	B	B	B	B	A	A	B	A	A	A
SYN16808	Chr10	1811784	B	B	B	B	A	A	B	A	A	A
SYN17621	Chr10	2016194	B	B	B	B	A	A	B	A	A	A
SYN17622	Chr10	2016197	B	B	B	B	A	A	B	A	A	A
SYN17617	Chr10	2016395	B	B	B	B	A	A	B	A	A	A
SYN17615	Chr10	2016545	B	B	B	B	A	A	B	A	A	A
SYN17616	Chr10	2017422	B	B	B	B	A	A	B	A	A	A
SYN17628	Chr10	2028160	B	B	B	B	A	A	B	A	A	A
PZE-110002415	Chr10	2028528	B	B	B	B	A	A	B	A	A	A
SYN17625	Chr10	2028683	B	B	B	B	A	A	B	A	A	A
SYN17609	Chr10	2031516	B	B	B	B	A	A	B	A	A	A
SYN17612	Chr10	2031733	B	B	B	B	A	A	B	A	A	A
SYN17619	Chr10	2035028	B	B	B	B	A	A	B	A	A	A
SYN17623	Chr10	2035468	B	B	B	B	A	A	B	A	A	A
PZA02554.1	Chr10	2035936	B	B	B	B	A	A	B	A	A	A
PZE-110002468	Chr10	2037154	B	B	B	B	A	A	B	A	A	A
PZE-110002505	Chr10	2042712	B	B	B	B	A	A	B	A	A	A
ay110060	Chr10	2044334	B	B	B	B	A	A	B	-	A	A
phi041	Chr10	2229783	B	B	-	B	A	A	B	A	A	A
SYN12396	Chr10	2238606	B	B	B	B	A	A	B	A	A	A
SYN12403	Chr10	2241835	B	B	B	B	A	A	B	A	A	A
SYN12395	Chr10	2242293	B	B	B	B	A	A	B	A	A	A
SYN12401	Chr10	2365262	B	B	B	B	A	A	B	A	A	A
SYN12397	Chr10	2365414	B	B	B	B	A	A	B	A	A	A
SYN17239	Chr10	2560178	B	B	B	B	A	A	B	A	A	A
SYN17248	Chr10	2562201	B	B	B	B	A	A	B	A	A	A
SYN17240	Chr10	2641407	B	B	B	B	A	A	B	A	A	A
SYN16661	Chr10	2750138	B	B	B	B	A	A	B	A	A	A
SYN16617	Chr10	2750478	B	B	B	B	A	A	B	A	A	A
SYN16620	Chr10	2775145	B	-	B	B	B	A	B	A	A	A
aw330564	Chr10	2777184	-	A	B	B	B	A	B	A	A	A
SYN17109	Chr10	3597026	B	A	B	B	B	A	B	A	A	A
SYN17105	Chr10	3597256	B	A	B	B	B	A	B	A	A	A
SYN17107	Chr10	3633043	B	A	B	B	A	A	B	A	A	A
SYN17111	Chr10	3664668	B	A	B	B	A	A	B	A	A	A
SYN14833	Chr10	4128322	B	A	B	B	A	A	B	A	A	A
SYN14840	Chr10	4128908	B	A	B	B	A	A	B	A	A	A
SYN14835	Chr10	4129182	B	A	B	B	A	A	B	A	A	A
SYN14834	Chr10	4129541	B	A	B	B	A	A	B	A	A	A
SYN4482	Chr10	4248287	A	A	B	B	A	A	B	A	A	A
SYN4502	Chr10	4264353	A	A	B	B	A	A	B	A	A	A
SYN4496	Chr10	4264931	A	A	B	B	A	A	B	A	A	A
SYN4479	Chr10	4274283	A	A	B	B	A	B	B	A	A	A
SYN4471	Chr10	4274689	A	A	B	B	A	B	B	A	A	B
SYN4484	Chr10	4281712	A	A	B	B	A	B	B	A	A	B
SYN4481	Chr10	4292305	A	A	B	B	A	B	B	A	A	B
SYN4503	Chr10	4292429	A	A	B	B	A	B	B	A	A	B
SYN4504	Chr10	4292475	A	A	B	B	A	B	B	A	A	B
PZE-110005657	Chr10	4293125	A	A	B	B	A	B	B	A	A	B
umc2053	Chr10	4297742	A	A	B	B	A	B	B	A	A	B
SYN17783	Chr10	4478821	A	A	B	B	A	B	B	A	A	A
umc1152	Chr10	4672467	A	A	-	B	A	B	B	A	A	A
PZE-110006423	Chr10	4677054	A	A	B	B	A	B	B	A	A	A
SYN16757	Chr10	5235550	B	A	B	B	A	B	B	B	A	A
SYN16760	Chr10	5235558	B	A	B	B	A	B	B	B	A	A
SYN16747	Chr10	5237421	B	A	B	B	A	B	B	B	A	A
SYN16758	Chr10	5237571	B	A	B	B	A	B	B	B	A	A
SYN16752	Chr10	5237700	B	A	B	B	A	B	B	B	A	A
SYN16750	Chr10	5237988	B	A	B	B	A	B	B	B	A	A
SYN16751	Chr10	5238246	B	A	B	B	A	B	B	B	A	A
SYN16746	Chr10	5238811	B	A	B	B	A	B	B	B	A	A
SYN16745	Chr10	5286167	B	A	B	B	A	B	B	B	A	A
PZE-110007277	Chr10	5287067	B	A	B	B	A	B	B	B	A	A
SYN16748	Chr10	5287125	B	A	B	B	A	B	B	B	A	A
SYN17095	Chr10	5420206	B	A	B	B	A	B	B	B	A	A
SYN17096	Chr10	5420434	B	A	B	B	A	B	B	B	A	A
SYN17100	Chr10	5422146	B	A	B	B	A	B	B	B	A	A
SYN17099	Chr10	5426412	B	A	B	B	A	B	B	B	A	A
SYN17097	Chr10	5432460	B	A	B	B	A	B	B	B	A	A
SYNGENTA3628	Chr10	5603773	B	A	B	B	A	B	B	B	A	A
SYN16720	Chr10	5603945	B	A	B	B	A	B	B	B	A	A
PZE-110007567	Chr10	5605043	B	A	B	B	A	B	B	B	A	A
SYN16719	Chr10	5605647	B	A	B	B	A	B	B	B	A	A
PUT-163a-6022278-2333	Chr10	5605708	B	A	B	B	A	B	B	B	A	A
SYN16717	Chr10	5605792	B	A	B	B	A	B	B	B	A	A
umc1576	Chr10	5605827	B	A	B	B	A	B	B	B	A	A
SYN16722	Chr10	5630921	A	A	B	B	A	B	B	B	A	A
SYN32894	Chr10	5903882	A	A	B	A	A	B	B	B	A	A
umc2034	Chr10	6068861	A	A	B	A	A	B	B	B	A	A
SYN4170	Chr10	6099932	A	A	B	A	-	B	B	B	A	A
PZE-110009032	Chr10	6907031	A	A	B	A	A	B	B	B	A	A
PZE-110009107	Chr10	6910623	A	A	B	A	A	B	B	B	A	A
PZE-110009173	Chr10	6917856	A	A	B	A	A	B	B	B	A	A
PZE-110009334	Chr10	6942271	A	A	B	A	A	B	B	B	A	A
PZE-110009347	Chr10	6947774	A	A	B	A	A	B	B	B	A	A
PZE-110009498	Chr10	7375333	A	A	B	A	A	B	B	B	A	A
PZE-110009558	Chr10	7470364	A	A	B	A	A	B	B	B	A	A
PZE-110009618	Chr10	7547899	A	A	B	A	A	B	B	B	A	A
PZE-110009725	Chr10	7802570	A	A	B	A	A	B	B	B	A	A
PZE-110009748	Chr10	7857446	A	A	B	A	A	B	B	B	A	A
PZE-110009869	Chr10	8208772	A	A	B	A	A	B	B	B	A	A
PZE-110009873	Chr10	8210986	A	A	B	A	A	B	B	B	A	A
PZE-110009907	Chr10	8284916	A	A	B	A	A	B	B	B	A	A
SYN10789	Chr10	8365543	A	A	B	A	A	B	B	B	A	A
PZE-110009944	Chr10	8365596	A	A	B	A	A	B	B	B	A	A
PZE-110009996	Chr10	8597686	A	A	B	A	A	B	B	B	A	A
PZE-110010024	Chr10	8642604	A	A	B	A	A	B	B	B	A	A
PZE-110010026	Chr10	8645052	A	A	B	A	A	B	B	B	A	A
PZE-110010098	Chr10	8661491	A	A	B	A	A	B	B	B	A	A
SYN17279	Chr10	8710001	A	A	B	A	A	B	B	B	A	A
SYN17275	Chr10	8711183	A	A	B	A	A	B	B	B	A	A
ay109994	Chr10	8711458	A	A	B	A	A	B	B	-	A	-
SYN17277	Chr10	8711640	A	A	B	A	A	B	B	B	A	A
SYN17276	Chr10	8711745	A	A	B	A	A	B	B	B	A	A
SYN17282	Chr10	8711940	A	A	B	A	A	B	B	B	A	A
SYNGENTA3654	Chr10	8712468	A	A	B	A	A	B	B	B	A	A
SYNGENTA3653	Chr10	8712493	A	A	B	A	A	B	B	B	A	A
PUT-163a-71434660-3308	Chr10	8715775	A	A	B	A	A	B	B	B	A	A
SYN17281	Chr10	8781743	A	A	B	A	A	B	B	B	A	A
phi059	Chr10	8782144	A	-	B	A	A	B	B	B	A	A
SYN17272	Chr10	8789003	A	A	B	A	A	B	B	B	A	A
PZE-110010390	Chr10	8870834	A	A	B	A	A	B	B	B	A	A
SYN17447	Chr10	9080110	A	A	B	A	A	B	B	B	A	A
SYN13406	Chr10	9161724	A	A	B	A	A	B	B	B	A	A
SYN5498	Chr10	9338507	A	A	B	A	A	B	B	B	A	A
SYN5505	Chr10	9339676	A	A	B	A	A	B	B	B	A	A
SYN5501	Chr10	9349005	A	A	B	A	A	B	B	B	A	A
PZA01883.2	Chr10	9369835	A	A	B	A	A	B	B	B	A	A
SYN5513	Chr10	9371043	A	A	B	A	A	B	B	B	A	A
SYN5516	Chr10	9371094	A	A	B	A	A	B	B	B	A	A
PUT-163a-78081876-4146	Chr10	9371151	A	A	B	A	A	B	B	B	A	A
SYN5512	Chr10	9371151	A	A	B	A	A	B	B	B	A	A
PZE-110010846	Chr10	9466619	A	A	B	A	A	B	B	B	A	A
SYN23776	Chr10	9927871	A	A	B	A	A	B	B	B	-	A
SYN23774	Chr10	9928975	A	A	B	A	A	B	B	B	A	A
PZE-110011312	Chr10	9929091	A	A	B	A	A	B	B	B	A	A
SYN12618	Chr10	10165600	A	A	B	A	A	B	B	B	A	A
SYN12617	Chr10	10166529	A	A	B	A	A	B	B	B	A	A
SYN4374	Chr10	10217250	A	A	B	A	A	B	B	B	A	A
PZB01301.7	Chr10	10217765	A	A	B	A	A	B	B	B	A	A
PZB01301.6	Chr10	10217899	A	A	B	A	A	B	B	B	A	A
SYN4373	Chr10	10218934	A	A	B	A	A	B	B	B	A	A
SYN12509	Chr10	10308416	A	A	B	A	A	B	B	B	A	A
SYN12506	Chr10	10313487	A	A	B	A	A	B	B	B	A	A
SYN12517	Chr10	10313586	A	A	B	A	A	B	B	B	A	A
SYN12503	Chr10	10314887	A	A	B	A	A	B	B	B	A	A
SYN17564	Chr10	10555416	A	A	B	A	A	B	B	B	A	A
SYN13997	Chr10	10642755	A	A	B	A	A	A	B	B	A	A
PZE-110012285	Chr10	10705997	A	A	B	A	A	A	B	B	A	A
SYN17213	Chr10	10833531	A	A	B	A	A	A	B	B	A	A
SYN17214	Chr10	10835253	A	A	B	A	A	A	B	B	A	A
umc2069	Chr10	10856414	A	A	B	A	A	A	B	B	A	A
PZE-110012360	Chr10	10858726	A	A	B	A	A	A	B	B	A	A
PZE-110012671	Chr10	11220450	A	A	B	A	A	A	B	B	A	A
PZE-110012701	Chr10	11232000	A	A	B	A	A	A	B	B	A	A
PZE-110012703	Chr10	11236705	A	A	B	A	A	A	B	B	A	A
SYN4994	Chr10	11236784	A	A	B	A	A	A	B	B	A	A
SYN4993	Chr10	11236861	A	A	B	A	A	A	B	B	A	A
PZE-110012997	Chr10	11678367	A	A	B	A	A	A	B	B	A	A
PZE-110013051	Chr10	11808980	A	A	B	A	A	A	B	B	A	A
PZE-110013137	Chr10	11860092	A	A	B	A	A	A	B	B	A	A
PZE-110013143	Chr10	11861950	A	A	B	A	A	A	B	B	A	A
PZE-110013181	Chr10	11909840	A	A	B	A	A	A	B	B	A	A
SYN29557	Chr10	11909943	A	A	B	A	A	A	B	B	A	A
PZE-110013301	Chr10	11983301	A	A	B	A	A	A	B	B	A	A
SYN17192	Chr10	12470514	A	A	B	A	A	A	B	B	A	A
SYN17191	Chr10	12470861	A	A	B	A	A	A	B	B	A	A
PZE-110013629	Chr10	12645805	A	A	B	A	A	A	B	B	A	A
SYN18711	Chr10	12741164	A	A	B	A	A	A	B	B	A	A
SYN18994	Chr10	12896509	A	A	B	A	A	A	B	B	A	A
PZE-110013768	Chr10	12899414	A	A	B	A	A	A	B	B	A	A
SYN18771	Chr10	13070374	A	A	B	A	A	A	B	B	A	A
SYN18770	Chr10	13070426	A	A	B	A	A	A	B	B	A	A
SYN18766	Chr10	13070497	A	A	B	A	A	A	B	B	A	A
PZE-110013840	Chr10	13070747	A	A	B	A	A	A	B	B	A	A
SYN18767	Chr10	13073339	A	A	B	A	A	A	B	B	A	A
PZE-110014060	Chr10	13313746	A	A	B	A	A	A	B	B	A	A
PZE-110014038	Chr10	13319314	A	A	B	A	A	A	B	B	A	A
PZE-110014176	Chr10	13501924	A	A	B	A	A	A	B	B	A	A
PUT-163a-71759952-3439	Chr10	13617285	A	A	B	A	A	A	B	B	A	A
PUT-163a-71758789-3429	Chr10	13617300	A	A	B	A	A	A	B	B	A	A
PUT-163a-71758789-3428	Chr10	13617357	A	A	B	A	A	A	B	B	A	A
PUT-163a-71758789-3424	Chr10	13617401	A	A	B	A	A	A	B	B	A	A
PZA00463.3	Chr10	13642252	A	A	B	A	A	A	B	B	A	A
PZE-110014332	Chr10	13702219	A	A	B	A	A	A	B	B	A	A
PZE-110014359	Chr10	13703483	A	A	B	A	A	A	B	B	A	A
SYN20481	Chr10	13703721	A	A	B	A	A	A	B	B	A	A
csu625	Chr10	13795641	A	A	B	A	A	A	B	B	A	A
PZE-110014551	Chr10	13877882	A	A	B	A	A	A	B	B	A	A
SYN6620	Chr10	13880531	A	A	B	A	A	A	B	B	A	A
PZE-110014547	Chr10	13880876	A	A	B	A	A	A	B	B	A	A
PZE-110014546	Chr10	13880912	A	A	B	A	A	A	B	B	A	A
SYN6618	Chr10	13881555	A	A	B	A	A	A	B	B	A	A
PZE-110014718	Chr10	14229017	A	A	B	A	A	A	B	B	A	A
PZE-110014738	Chr10	14291590	A	A	B	A	A	A	B	B	A	A
SYN27341	Chr10	14448658	A	A	B	A	A	A	B	B	A	A
PZE-110014882	Chr10	14651340	A	A	B	A	A	A	B	B	A	A
PZE-110015042	Chr10	14793404	A	A	B	A	A	A	B	B	A	A
SYN3967	Chr10	14796047	A	A	B	A	A	A	B	B	A	A
SYN3969	Chr10	14797798	A	A	B	A	A	A	B	B	A	A
PZE-110015184	Chr10	15031133	A	A	A	A	A	A	B	B	A	A
PZE-110015359	Chr10	15211788	A	A	A	A	A	A	B	B	A	A
PZE-110015387	Chr10	15277461	A	A	A	A	A	A	B	B	A	A
PZE-110015435	Chr10	15331509	A	A	A	A	A	A	B	B	A	A
SYN19875	Chr10	15722802	A	A	A	A	A	A	B	B	A	A
SYN19877	Chr10	15723437	A	A	A	A	A	A	B	B	A	A
SYN19876	Chr10	15723458	A	A	A	A	A	A	B	B	A	A
SYN19874	Chr10	15723537	A	A	A	A	A	A	B	B	A	A
SYN19873	Chr10	15723702	A	A	A	A	A	A	B	B	A	A
PUT-163a-78125205-4455	Chr10	15877646	A	A	A	A	A	A	B	B	A	A
PUT-163a-60343681-2497	Chr10	15877721	A	A	A	A	A	A	B	B	A	A
SYN37106	Chr10	16003014	A	A	A	A	A	A	B	B	A	A
SYN37107	Chr10	16003131	A	A	A	A	A	A	B	B	A	A
SYN37111	Chr10	16004944	A	A	A	A	A	A	B	B	A	A
SYN37109	Chr10	16081482	A	A	A	A	A	A	B	B	A	A
SYN37112	Chr10	16082082	A	A	A	A	A	A	B	B	A	A
SYN5288	Chr10	16407171	A	A	A	A	A	A	B	B	A	A
PZA02961.1	Chr10	16407448	A	A	A	A	A	A	B	B	A	A
PZE-110016083	Chr10	16565171	A	A	A	A	A	A	B	B	A	A
PZE-110016084	Chr10	16565331	A	A	A	A	A	A	B	B	A	A
SYN32146	Chr10	16565631	A	A	A	A	A	A	B	B	A	A
SYN32148	Chr10	16577503	A	A	A	A	A	A	B	B	A	A
SYN32144	Chr10	16577733	A	A	A	A	A	A	B	B	A	A
PZE-110016138	Chr10	16710916	A	A	A	A	A	A	B	B	A	A
PZE-110016146	Chr10	16712529	A	A	A	A	A	A	B	B	A	A
PZE-110016155	Chr10	16713047	A	A	A	A	A	A	B	B	A	A
PZE-110016185	Chr10	16714878	A	A	A	A	A	A	B	B	A	A
PZE-110016288	Chr10	16780569	A	A	A	A	A	A	B	B	A	A
PZE-110016291	Chr10	16780778	A	A	A	A	A	A	B	B	A	A
PZE-110016300	Chr10	16804223	A	A	A	A	A	A	B	B	A	A
PZE-110016321	Chr10	16865454	A	A	A	A	A	A	B	B	A	A
PZE-110016362	Chr10	16955128	A	A	A	A	A	A	B	B	A	A
PZA00656.16	Chr10	17847186	A	A	A	A	A	A	B	B	A	A
PZE-110016607	Chr10	17850783	A	A	A	A	A	A	B	B	A	A
PZE-110016608	Chr10	17851468	A	A	A	A	A	A	B	B	A	A
PZE-110016616	Chr10	17851987	A	A	A	A	A	A	B	B	A	A
PZE-110016639	Chr10	17920101	A	A	A	A	A	A	B	B	A	A
PZE-110016641	Chr10	17920477	A	A	A	A	A	A	B	B	A	A
SYN29651	Chr10	17920799	A	A	A	A	A	A	B	B	A	A
PZE-110016647	Chr10	17920834	A	A	A	A	A	A	B	B	A	A
PZE-110016648	Chr10	17921027	A	A	A	A	A	A	B	B	A	A
PZE-110016649	Chr10	17921169	A	A	A	A	A	A	B	B	A	A
SYN33029	Chr10	18679068	A	A	A	A	A	A	B	B	A	A
SYN33030	Chr10	18679074	A	A	A	A	A	A	B	B	A	A
PZE-110016935	Chr10	18768497	A	A	A	A	A	A	B	B	A	A
PZE-110016977	Chr10	18986062	A	A	A	A	A	A	B	B	A	A
ZM013167-0363	Chr10	18986887	A	A	A	A	A	A	B	B	A	A
SYN10435	Chr10	18992398	A	A	A	A	A	A	B	B	A	A
SYN10436	Chr10	18992424	A	A	A	A	A	A	B	B	A	A
SYN17181	Chr10	19189407	A	A	A	A	A	A	B	B	A	A
SYN17180	Chr10	19190033	A	A	A	A	A	A	B	B	A	A
SYN17183	Chr10	19245418	A	A	A	A	A	A	B	B	A	A
PZE-110017215	Chr10	19504786	A	A	A	A	A	A	B	B	A	A
PZE-110017219	Chr10	19505007	A	A	A	A	A	A	B	B	A	A
PZE-110017279	Chr10	19672577	A	A	A	A	A	A	B	B	A	A
PZE-110017317	Chr10	19766359	A	A	A	A	A	A	B	B	A	A
PZE-110017587	Chr10	20024663	A	A	A	A	A	A	B	B	A	A
PZE-110017586	Chr10	20026086	A	A	A	A	A	A	B	B	A	A
PZE-110017754	Chr10	20296664	A	A	A	A	A	A	B	B	A	A
PZE-110017751	Chr10	20297486	A	A	A	A	A	A	B	B	A	A
PUT-163a-29945529-1810	Chr10	20591470	A	A	A	A	A	A	B	B	A	A
PZE-110017865	Chr10	20834441	A	A	A	A	A	A	B	B	A	A
PZE-110017862	Chr10	20835033	A	A	A	A	A	A	B	B	A	A
PZE-110017902	Chr10	20865326	A	A	A	A	A	A	B	B	A	A
SYN26509	Chr10	20881978	A	A	A	A	A	A	B	B	A	A
SYN26514	Chr10	20889094	A	A	A	A	A	A	B	B	A	A
PUT-163a-18165512-1274	Chr10	20889986	A	A	A	A	A	A	B	B	A	A
PUT-163a-5804489-2316	Chr10	21192814	A	A	A	A	A	A	B	B	A	A
PZE-110017983	Chr10	21205900	A	A	A	A	A	A	B	B	A	A
PZE-110018059	Chr10	21384737	A	A	A	A	A	A	B	B	A	A
PZE-110018102	Chr10	21494077	A	A	A	A	A	A	B	B	A	A
PZE-110018164	Chr10	21903237	A	A	A	A	A	A	B	B	A	A
PZE-110018165	Chr10	21903264	A	A	A	A	A	A	B	B	A	A
PZE-110018194	Chr10	22006446	A	A	A	A	A	A	B	B	A	A
SYN16539	Chr10	22055610	A	A	A	A	A	A	B	B	A	A
PZE-110018249	Chr10	22204868	A	A	A	A	B	A	B	B	A	A
PZE-110018330	Chr10	22286280	A	A	A	A	B	A	B	B	A	A
PZE-110018375	Chr10	22402122	A	A	A	A	B	A	B	B	A	A
SYN17650	Chr10	22622703	A	A	A	A	B	A	B	B	A	A
SYN17646	Chr10	22624114	A	A	A	A	B	A	B	B	A	A
SYN17647	Chr10	22629604	A	A	A	A	B	A	B	B	A	A
SYN17649	Chr10	22629787	A	A	A	A	B	A	B	B	A	A
SYN16725	Chr10	22668316	A	A	A	A	B	A	B	B	A	A
PZE-110018450	Chr10	22670857	A	A	A	A	B	A	B	B	A	A
SYN26652	Chr10	22806892	A	A	A	A	B	A	B	B	A	A
SYN26634	Chr10	22948371	A	A	A	A	B	A	B	B	A	A
SYN26650	Chr10	22948619	A	A	A	A	B	A	B	B	A	A
SYN26643	Chr10	22948798	A	A	A	A	B	A	B	B	A	A
SYN26647	Chr10	22949040	A	A	A	A	B	A	B	B	A	A
SYN26649	Chr10	22949080	A	A	A	A	B	A	B	B	A	A
SYN26655	Chr10	22949220	A	A	A	A	B	A	B	B	A	A
SYN26653	Chr10	22949256	A	A	A	A	B	A	B	B	A	A
SYN26636	Chr10	22949990	A	A	A	A	B	A	B	B	A	A
PZE-110018917	Chr10	23245756	A	A	A	A	B	A	B	B	A	A
PZE-110018934	Chr10	23251736	A	A	A	A	B	A	B	B	A	A
SYN23477	Chr10	23333453	A	A	A	A	B	A	B	B	A	A
PZE-110018970	Chr10	23335390	A	A	A	A	B	A	B	B	A	A
PZE-110018947	Chr10	23341130	A	A	A	A	B	A	B	B	A	A
PZE-110019141	Chr10	23687357	A	A	A	A	B	A	B	B	A	A
PZE-110019199	Chr10	23733029	A	A	A	A	B	A	B	B	A	A
PUT-163a-110518051-97	Chr10	23733822	A	A	A	A	B	A	B	B	A	A
PUT-163a-16925346-1088	Chr10	23733900	A	A	A	A	B	A	B	B	A	A
SYN28315	Chr10	23893317	A	A	A	A	B	A	B	B	A	A
SYN28317	Chr10	23896621	A	A	A	A	B	A	B	B	A	A
PZE-110019264	Chr10	23907939	A	A	A	A	B	A	B	B	A	A
PZE-110019265	Chr10	23908102	A	A	A	A	B	A	B	B	A	A
PZE-110019267	Chr10	23908228	A	A	A	A	B	A	B	B	A	A
PZE-110019276	Chr10	23908477	A	A	A	A	B	A	B	B	A	A
SYN28320	Chr10	23908675	A	A	A	A	B	A	B	B	A	A
PZE-110019337	Chr10	24065776	A	A	A	A	B	A	B	B	A	A
PZE-110019369	Chr10	24267298	A	A	A	A	B	A	B	B	A	A
PZE-110019375	Chr10	24270658	A	A	A	A	B	A	B	B	A	A
PZE-110019402	Chr10	24288111	A	A	A	A	B	A	B	B	A	A
PZE-110019540	Chr10	24915510	A	A	A	A	B	A	B	B	A	A
PZE-110019572	Chr10	25058192	A	A	A	A	B	A	B	B	A	A
PZE-110019579	Chr10	25075153	A	A	A	A	B	A	B	B	A	A
umc1962	Chr10	25247269	A	A	A	A	B	A	B	B	A	A
PZE-110019712	Chr10	25285244	A	A	A	A	B	A	B	B	A	A
PZE-110019714	Chr10	25285365	A	A	A	A	B	A	B	B	A	A
PZE-110020076	Chr10	25937439	A	A	A	A	B	A	B	B	B	A
PZE-110020077	Chr10	25937553	A	A	A	A	B	A	B	B	B	A
PZE-110020080	Chr10	25939357	A	A	A	A	B	A	B	B	B	A
PZE-110020088	Chr10	25940612	A	A	A	A	B	A	B	B	B	A
PZE-110020091	Chr10	25942303	A	A	A	A	B	A	B	B	B	A
PZE-110020105	Chr10	26074778	A	A	A	A	B	A	B	B	B	A
PZE-110020148	Chr10	26191924	A	A	A	A	B	A	B	B	B	A
SYN22117	Chr10	26192085	A	A	A	A	B	A	B	B	B	A
PZE-110020162	Chr10	26195707	A	A	A	A	B	A	B	B	B	A
PZE-110020164	Chr10	26198148	A	A	A	A	B	A	B	B	B	A
PZE-110020166	Chr10	26200578	A	A	A	A	B	A	B	B	B	A
PZE-110020197	Chr10	26205903	A	A	A	A	B	A	B	B	B	A
PZE-110020253	Chr10	26307629	A	A	A	A	B	A	B	B	B	A
SYN20726	Chr10	26413780	A	A	A	A	B	A	B	B	B	A
SYN20730	Chr10	26414364	A	A	A	A	B	A	B	B	B	A
SYN20728	Chr10	26414445	A	A	A	A	B	A	B	B	B	A
PZE-110020304	Chr10	26417418	A	A	A	A	B	A	B	B	B	A
SYN20732	Chr10	26418072	A	A	A	A	B	A	B	B	B	A
PZE-110020347	Chr10	26546878	A	A	A	A	B	A	B	B	B	A
SYN11228	Chr10	26721937	A	A	A	A	B	A	B	B	B	A
SYN11229	Chr10	26723118	A	A	A	A	B	A	B	B	B	A
SYN11231	Chr10	26723441	A	A	A	A	B	A	B	B	B	A
SYN11230	Chr10	26723487	A	A	A	A	B	A	B	B	B	A
SYN11227	Chr10	26723651	A	A	A	A	B	A	B	B	B	A
PZE-110020403	Chr10	26772735	A	A	A	A	B	A	B	B	B	A
PZE-110020425	Chr10	26775540	A	A	A	A	B	A	B	B	B	A
PZE-110020440	Chr10	26903883	A	A	A	A	B	A	B	B	B	A
PZE-110020474	Chr10	26985925	A	A	A	A	B	A	B	B	B	A
PZE-110020526	Chr10	27121640	A	A	A	A	B	A	B	B	B	A
PZE-110020573	Chr10	27251401	A	A	A	A	B	A	B	B	B	A
PZE-110020571	Chr10	27251455	A	A	A	A	B	A	B	B	B	A
PZE-110020587	Chr10	27464358	A	A	A	A	B	A	B	B	B	A
PHM6822.4	Chr10	27652239	A	A	A	A	B	A	B	B	B	A
PZA00552.4	Chr10	27652239	A	A	A	A	B	A	B	B	B	A
bnlg210	Chr10	27656215	A	A	A	A	B	A	B	B	B	A
SYN26782	Chr10	27983690	A	A	A	A	B	A	B	B	B	A
PZE-110020718	Chr10	27986703	A	A	A	A	B	A	B	B	B	A
SYN26785	Chr10	27987487	A	A	A	A	B	A	B	B	B	A
PZE-110020689	Chr10	27989892	A	A	A	A	B	A	B	B	B	A
PZE-110020779	Chr10	28083954	A	A	A	A	B	A	B	B	B	A
PZE-110020772	Chr10	28084224	A	A	A	A	B	A	B	B	B	A
PZE-110020769	Chr10	28084536	A	A	A	A	B	A	B	B	B	A
SYNGENTA14065	Chr10	28390564	A	A	A	A	B	A	B	B	B	A
PZE-110020884	Chr10	28391702	A	A	A	A	-	A	B	B	B	A
PZE-110020893	Chr10	28392159	A	A	A	A	B	A	B	B	B	A
PZE-110020896	Chr10	28392421	A	A	A	A	B	A	B	B	B	A
SYN23117	Chr10	28487394	A	A	A	A	B	A	B	B	B	A
PZE-110021031	Chr10	28524727	A	A	A	A	-	A	B	B	B	A
PZE-110021088	Chr10	28631629	A	A	A	A	B	A	B	B	B	A
PZE-110021154	Chr10	28983653	A	A	A	A	B	A	B	B	B	A
PZE-110021179	Chr10	29148183	A	A	A	A	B	A	B	B	B	A
PZE-110021316	Chr10	29398565	A	A	A	A	B	A	B	B	B	A
PZE-110021341	Chr10	29403007	A	A	A	A	B	A	B	B	B	A
PZE-110021342	Chr10	29403108	A	A	A	A	B	A	B	B	B	A
PZE-110021351	Chr10	29433353	A	A	A	A	B	A	B	B	B	A
PZE-110021369	Chr10	29511667	A	A	A	A	B	A	B	B	B	A
PZE-110021528	Chr10	30081724	A	A	A	A	B	A	B	B	B	A
PZE-110021765	Chr10	30683399	A	A	A	A	B	A	B	B	B	A
PUT-163a-110516422-94	Chr10	30683530	A	A	A	A	B	A	B	B	B	A
PUT-163a-110516422-93	Chr10	30683572	A	A	A	A	B	A	B	B	B	A
PZE-110021865	Chr10	30973934	A	A	A	A	B	A	B	B	B	A
PZE-110021867	Chr10	30974093	A	A	A	A	B	A	B	B	B	A
PZE-110021875	Chr10	30974311	A	A	A	A	B	A	B	B	B	A
PZE-110021879	Chr10	30975271	A	A	A	A	B	A	B	B	B	A
PZE-110021888	Chr10	30976391	A	A	A	A	B	A	B	B	B	A
PZE-110021982	Chr10	31154536	A	A	A	A	B	A	B	B	B	A
PZE-110021961	Chr10	31239920	A	A	A	A	B	A	B	B	B	A
PZE-110022147	Chr10	31667723	A	A	A	A	B	A	B	B	B	A
PZE-110022148	Chr10	31668761	A	A	A	A	B	A	B	B	B	A
PZE-110022153	Chr10	31670240	A	A	A	A	B	A	B	B	B	A
PZE-110022154	Chr10	31670262	A	A	A	A	B	A	B	B	B	A
PZD00033.3	Chr10	31673123	A	A	A	A	B	A	B	B	B	A
SYN26184	Chr10	31821851	A	A	A	A	B	A	B	B	B	A
PZE-110022180	Chr10	31825101	A	A	A	A	B	A	B	B	B	A
PZE-110022181	Chr10	31825380	A	A	A	A	B	A	B	B	B	A
PZE-110022187	Chr10	31827863	A	A	A	A	B	A	B	B	B	A
PZE-110022191	Chr10	31835095	A	A	A	A	B	A	B	B	B	A
PZE-110022193	Chr10	31835768	A	A	A	A	B	A	B	B	B	A
PZE-110022194	Chr10	31835823	A	A	A	A	B	A	B	B	B	A
PZE-110022209	Chr10	31849002	A	A	A	A	-	A	B	B	B	A
SYN32809	Chr10	32089494	A	A	A	A	B	A	B	B	B	A
SYN32808	Chr10	32089641	A	A	A	A	B	A	B	B	B	A
SYN32807	Chr10	32089737	A	A	A	A	B	A	B	B	B	A
SYN32810	Chr10	32091611	A	A	A	A	B	A	B	B	B	A
SYN32811	Chr10	32091896	A	A	A	A	B	A	B	B	B	A
SYN32805	Chr10	32094069	A	A	A	A	B	A	B	B	B	A
PZE-110022327	Chr10	32107343	A	A	A	A	B	A	B	B	B	A
SYN32184	Chr10	34456833	A	A	A	A	B	A	B	B	B	A
PZE-110022947	Chr10	34461162	A	A	A	A	B	A	B	B	B	A
SYN18647	Chr10	34693230	A	A	A	A	B	A	B	B	B	A
SYN18644	Chr10	34693406	A	A	A	A	B	A	B	B	B	A
PZE-110022997	Chr10	34693577	A	A	A	A	B	A	B	B	B	A
SYN18651	Chr10	34693871	A	A	A	A	B	A	B	B	B	-
SYN18646	Chr10	34699709	A	A	A	A	B	A	B	B	B	A
SYN18649	Chr10	34699957	A	A	A	A	B	A	B	B	B	A
SYN18001	Chr10	35177344	A	-	-	-	B	A	B	B	B	A
SYN18003	Chr10	35178835	A	A	A	A	B	A	B	B	B	A
SYN18002	Chr10	35178877	A	A	A	A	B	A	B	B	B	A
PZE-110023284	Chr10	35438410	A	A	A	A	B	A	B	B	B	A
SYN4592	Chr10	35675445	A	A	A	A	B	A	B	B	B	A
PZE-110023431	Chr10	35858660	A	A	A	A	B	A	B	B	B	A
PZE-110023672	Chr10	36319036	A	A	A	A	B	A	B	B	B	A
PZE-110023709	Chr10	36407409	A	A	A	A	B	A	B	B	B	A
PZE-110023744	Chr10	36505644	A	A	A	A	B	A	B	B	B	A
SYN25710	Chr10	36529992	A	A	A	A	B	A	B	B	B	A
PZE-110023796	Chr10	36587006	A	A	A	A	B	A	B	B	B	A
PZE-110023798	Chr10	36587642	A	A	A	A	B	A	B	B	B	A
PZE-110023823	Chr10	36637480	A	A	A	A	B	A	B	B	B	A
PZE-110027038	Chr10	36852876	A	A	A	A	B	A	B	B	B	A
PZE-110049306	Chr10	36972683	A	A	A	A	B	A	B	B	B	A
PZA03491.1	Chr10	37314822	A	A	A	A	B	A	B	B	B	A
PZE-110027286	Chr10	37355089	A	A	A	A	B	A	B	B	B	A
PZE-110027837	Chr10	38978788	A	A	A	A	B	A	B	B	B	A
PZE-110027839	Chr10	38978874	A	A	A	A	B	A	B	B	B	A
PZE-110027842	Chr10	38979047	A	A	A	A	B	A	B	B	B	A
PZE-110027844	Chr10	38979198	A	A	A	A	B	A	B	B	B	A
PZE-110027847	Chr10	38979637	A	A	A	A	B	A	B	B	B	A
ZM013471-0577	Chr10	39073816	A	A	A	A	B	A	B	B	B	A
SYN28847	Chr10	39074325	A	A	A	A	B	A	B	B	B	A
PZE-110027888	Chr10	39078602	A	A	A	A	B	A	B	B	B	A
PZE-110028058	Chr10	39496932	A	A	A	A	B	A	B	B	B	A
PZE-110028069	Chr10	39541802	A	A	A	A	B	A	B	B	B	A
PZE-110028075	Chr10	39564473	A	A	A	A	B	A	B	B	B	A
PZE-110028410	Chr10	40303552	A	A	A	A	B	A	B	B	B	A
PZE-110028531	Chr10	40713689	A	A	A	A	B	A	B	B	B	A
PZE-110028666	Chr10	41073130	A	A	A	A	B	A	B	B	B	A
PZE-110028778	Chr10	41313636	A	A	A	A	B	A	B	B	B	A
SYN12014	Chr10	41457333	A	A	A	A	B	A	B	B	B	A
PZE-110029105	Chr10	42369225	A	A	A	A	B	A	B	B	B	A
PZE-110029083	Chr10	42406201	A	A	A	A	B	A	B	B	B	A
PZE-110029222	Chr10	42689014	A	A	A	A	B	A	B	B	B	A
PZE-110029216	Chr10	42689708	A	A	A	A	B	A	B	B	B	A
PZE-110029232	Chr10	42821827	A	A	A	A	B	A	B	B	B	A
PZE-110029233	Chr10	42824185	A	A	A	A	B	A	B	B	B	A
PZE-110029253	Chr10	42834197	A	-	-	-	B	A	B	B	B	-
PZE-110029365	Chr10	43223530	A	A	A	A	B	A	B	B	B	A
PZE-110029443	Chr10	43435424	A	A	A	A	B	A	B	B	B	A
PZE-110029490	Chr10	43592848	A	A	A	A	B	A	B	B	B	A
SYN6303	Chr10	44112639	A	A	A	A	B	A	B	B	B	A
PZE-110029880	Chr10	44812779	A	A	A	A	B	A	B	B	B	A
PZE-110029895	Chr10	44827688	A	A	A	A	B	A	B	B	B	A
PZE-110029897	Chr10	44830441	A	A	A	A	B	A	B	B	B	A
PZE-110029933	Chr10	44935480	A	A	A	A	B	A	B	B	B	A
PZE-110029975	Chr10	45002405	A	A	A	A	B	A	B	B	B	A
PZE-110030003	Chr10	45053432	A	A	A	A	B	A	B	B	B	A
PZE-110030097	Chr10	45388564	A	A	A	A	B	A	B	B	B	A
PZE-110030257	Chr10	45904515	A	A	A	A	B	A	-	B	B	A
PZE-110030270	Chr10	45988841	A	A	A	A	B	A	B	B	B	A
PZE-110030348	Chr10	46229965	A	A	A	A	B	A	B	B	B	A
PZE-110030444	Chr10	46348580	A	A	A	A	B	A	B	B	B	A
PZE-110030744	Chr10	47228148	A	A	A	A	B	A	B	B	B	A
PZE-110031140	Chr10	48313198	A	-	A	A	B	A	B	B	B	A
PZE-110031216	Chr10	48489578	A	A	A	A	B	A	B	B	B	A
PZE-110031275	Chr10	48616716	A	A	A	A	B	A	B	B	B	A
PZA03479.1	Chr10	49669660	A	A	A	A	B	A	B	B	B	A
PZE-110031843	Chr10	50574210	A	A	A	A	B	A	B	B	B	A
PZE-110031845	Chr10	50574439	A	A	A	A	B	A	B	B	B	A
PZE-110031865	Chr10	50681894	A	A	A	A	B	A	B	B	B	A
PZE-110031938	Chr10	50851847	A	A	A	A	B	A	B	B	B	A
PZE-110032000	Chr10	51013069	A	A	A	A	B	A	B	B	B	A
PZE-110032251	Chr10	51760598	A	A	A	A	B	A	B	B	B	A
PZE-110032265	Chr10	51851896	A	A	A	A	B	A	B	B	B	A
PZE-110032305	Chr10	51964206	A	-	A	A	B	A	B	B	B	-
SYN21818	Chr10	52329376	A	A	A	A	B	A	B	B	B	A
PZE-110023916	Chr10	53008011	A	A	A	A	B	A	B	B	B	A
PZE-110023932	Chr10	53028001	A	A	A	A	B	A	B	B	B	A
SYN20733	Chr10	54274372	A	A	A	A	B	A	B	B	B	A
SYN20734	Chr10	54274507	A	A	A	A	B	A	B	B	B	A
PZE-110024329	Chr10	54337389	A	A	A	A	B	A	B	B	B	A
PZE-110024330	Chr10	54337805	A	A	A	A	B	A	B	B	B	A
PZE-110024649	Chr10	55143570	A	A	A	A	B	A	B	B	B	A
PZE-110024673	Chr10	55172000	A	A	A	A	B	A	B	B	B	A
PZE-110024709	Chr10	55244026	A	A	A	A	B	A	B	B	B	A
PZE-110024722	Chr10	55247042	A	A	A	A	B	A	B	B	B	A
PZE-110024725	Chr10	55247163	A	A	A	A	B	A	B	B	B	A
SYN18515	Chr10	55247554	A	A	A	A	B	A	B	B	B	A
SYN18517	Chr10	55247948	A	A	A	A	B	A	B	B	B	A
SYN18518	Chr10	55249166	A	A	A	A	B	A	B	B	B	A
SYN18519	Chr10	55249373	A	A	A	A	B	A	B	B	B	A
PZE-110024767	Chr10	55277262	A	A	A	A	B	A	B	B	B	A
PZE-110024844	Chr10	55575004	A	A	A	A	B	A	B	B	B	A
PZE-110024851	Chr10	55575715	A	A	A	A	B	A	B	B	B	A
PZE-110024916	Chr10	55742279	A	A	A	A	B	A	B	B	B	A
PZE-110024907	Chr10	55751836	A	A	A	A	B	A	B	B	B	A
PZE-110024906	Chr10	55751971	A	A	A	A	B	A	B	B	B	A
PZE-110024936	Chr10	55814618	A	A	A	A	B	A	B	B	B	A
PZE-110024959	Chr10	55931874	A	A	A	A	B	A	B	B	B	A
PZE-110024962	Chr10	55978245	A	A	A	A	B	A	B	B	B	A
PZE-110024977	Chr10	55987622	A	A	A	A	B	A	B	B	B	A
PZE-110024982	Chr10	55988987	A	A	A	A	B	A	B	B	B	A
PZE-110024983	Chr10	55989042	A	A	A	A	B	A	B	B	B	A
SYN12726	Chr10	56275327	A	A	A	A	B	A	B	B	B	A
PZE-110025030	Chr10	56358085	A	A	A	A	B	A	B	B	B	A
PZE-110025045	Chr10	56412387	A	A	A	A	B	A	B	B	B	A
PZE-110025052	Chr10	56433063	A	A	A	A	-	A	B	B	B	A
PZE-110025076	Chr10	56437161	A	A	A	A	B	A	B	B	B	A
PZE-110025077	Chr10	56437183	A	A	A	A	B	A	B	B	B	A
PZE-110025078	Chr10	56437211	A	A	A	A	B	A	B	B	B	A
PZE-110025106	Chr10	56657441	A	A	A	A	B	A	B	B	B	A
PZE-110025128	Chr10	56829285	A	A	A	A	B	A	B	B	B	A
PZE-110025129	Chr10	56829315	A	A	A	A	B	A	B	B	B	A
PZE-110025130	Chr10	56830519	A	A	A	A	B	A	B	B	B	A
PZE-110025135	Chr10	56837781	A	A	A	A	B	A	B	B	B	A
PZE-110025182	Chr10	56994465	A	A	A	A	B	A	B	B	B	A
SYN15510	Chr10	56995833	A	A	A	A	B	A	B	B	B	A
PZE-110025227	Chr10	57616898	A	A	A	A	B	A	B	B	B	A
SYN17693	Chr10	57650352	A	A	A	A	B	A	B	B	B	A
SYN5910	Chr10	58036560	A	A	A	A	B	A	B	B	B	A
PZE-110025413	Chr10	58201531	A	A	A	A	B	A	B	B	B	A
SYN12445	Chr10	58203712	A	A	A	A	B	A	B	B	B	A
SYN12446	Chr10	58207093	A	A	A	A	B	A	B	B	B	A
PZE-110025426	Chr10	58225364	A	A	A	A	B	A	B	B	B	A
PZE-110025487	Chr10	58319528	A	A	A	A	B	A	B	B	B	A
PZE-110025531	Chr10	58420949	A	A	A	A	B	A	B	B	B	A
PZE-110025547	Chr10	58446673	A	A	A	A	B	A	B	B	B	A
PZE-110025548	Chr10	58446849	A	A	A	A	B	A	B	B	B	A
PZE-110025549	Chr10	58446919	A	A	A	A	B	A	B	B	B	A
PZE-110025550	Chr10	58446947	A	A	A	A	B	A	B	B	B	A
PZE-110025551	Chr10	58448626	A	A	A	A	B	A	B	B	B	A
PZA03342.2	Chr10	59006806	A	A	A	A	B	A	B	B	B	A
SYN10931	Chr10	59154791	A	A	A	A	B	A	B	B	B	A
SYN10936	Chr10	59154862	A	A	A	A	B	A	B	B	B	A
SYN10925	Chr10	59155034	A	A	A	A	B	A	B	B	B	A
SYN10926	Chr10	59155049	A	A	A	A	B	A	B	B	B	A
SYN10929	Chr10	59155145	A	A	A	A	B	A	B	B	B	A
SYN10928	Chr10	59155168	A	A	A	A	B	-	B	B	B	A
PZE-110026716	Chr10	59240043	A	A	A	A	B	A	B	B	B	A
PZE-110026721	Chr10	59240144	A	A	A	A	B	A	B	B	B	A
SYN792	Chr10	59445990	A	A	A	A	B	A	B	B	B	A
SYN17554	Chr10	59563782	A	A	A	A	-	A	B	B	B	A
PZE-110026939	Chr10	59811170	A	A	A	A	B	A	B	B	B	A
PZE-110026940	Chr10	59811301	A	A	A	A	B	A	B	B	B	A
PZE-110026945	Chr10	59811587	A	A	A	A	B	A	B	B	B	A
PZE-110026952	Chr10	59875862	A	A	A	-	-	A	-	B	-	-
PZE-110032499	Chr10	60133903	A	A	A	A	B	A	B	B	B	A
PZE-110032581	Chr10	60226508	A	A	A	A	B	A	B	B	B	A
SYN12045	Chr10	60228465	A	A	A	A	B	A	B	B	B	A
PZE-110032619	Chr10	60256456	A	A	A	A	B	A	B	-	B	A
PZE-110032621	Chr10	60256607	A	A	A	A	B	A	B	B	B	A
PZE-110032786	Chr10	60927108	A	A	A	A	B	A	B	B	B	A
PZE-110032820	Chr10	60972260	A	A	A	A	B	A	B	B	B	A
PZE-110032830	Chr10	60979223	A	A	A	A	B	A	B	B	B	A
PUT-163a-148964295-611	Chr10	61030905	A	A	A	A	B	A	B	B	B	A
PUT-163a-148942482-452	Chr10	61030944	A	A	A	A	B	A	B	B	B	A
PZA01597.1	Chr10	61031103	A	A	A	A	B	A	B	B	B	A
ay105746	Chr10	61031495	A	A	A	A	B	A	B	B	B	A
PUT-163a-148942482-455	Chr10	61031552	A	A	A	A	B	A	B	B	B	A
PUT-163a-60351566-2659	Chr10	61034121	A	A	A	A	B	A	B	B	B	A
SYN16365	Chr10	61037345	A	A	A	A	B	A	B	B	B	A
PZE-110032929	Chr10	61183158	A	A	A	A	B	A	B	B	B	A
PZE-110032930	Chr10	61183208	A	A	A	A	B	A	B	B	B	A
SYN17258	Chr10	61183409	A	A	A	A	B	A	B	B	B	A
PZE-110032931	Chr10	61183539	A	A	A	A	B	A	B	B	B	A
SYN17255	Chr10	61183651	A	A	A	A	B	A	B	B	B	A
SYN17257	Chr10	61184055	A	A	A	A	B	A	B	B	B	A
PZE-110032940	Chr10	61186412	A	A	A	A	B	A	B	B	B	A
PZE-110032943	Chr10	61186618	A	A	A	A	B	A	B	B	B	A
PZA00562.4	Chr10	61186857	A	A	A	A	B	A	B	B	B	A
PZA00562.3	Chr10	61186949	A	A	A	A	B	A	B	B	B	A
PZA00562.5	Chr10	61186969	A	A	A	A	B	A	B	B	B	A
PZE-110032981	Chr10	61205168	A	A	A	A	B	A	B	B	B	A
PZE-110032951	Chr10	61221839	A	A	A	A	B	A	B	B	B	A
PZE-110033028	Chr10	61351061	A	A	A	A	B	A	B	B	B	A
PZE-110033038	Chr10	61390124	A	A	A	A	B	A	B	B	B	A
PZE-110033053	Chr10	61391088	A	A	A	A	B	A	B	B	B	A
PZE-110033060	Chr10	61391766	A	A	A	A	B	A	B	B	B	A
SYN17801	Chr10	61487046	A	A	A	A	B	A	B	B	B	A
PZA00409.3	Chr10	61487263	A	A	A	A	B	A	B	B	B	A
SYNGENTA4275	Chr10	61487474	A	A	A	A	B	A	B	B	B	A
umc2067	Chr10	61488394	A	A	A	A	B	A	B	B	B	A
umc2016	Chr10	61488751	A	A	A	A	B	A	B	B	B	A
PZE-110033174	Chr10	61597512	A	A	A	A	B	A	B	B	B	A
PZE-110033293	Chr10	61899756	B	B	A	A	B	A	B	B	B	A
PZE-110033359	Chr10	62094873	B	B	A	A	B	A	B	B	B	A
PZE-110033384	Chr10	62143019	B	B	A	A	B	A	B	B	B	A
PZE-110033415	Chr10	62264950	B	B	A	A	B	A	B	B	B	A
PZE-110033459	Chr10	62300773	B	B	A	A	B	A	B	B	B	A
PZE-110033464	Chr10	62303818	B	B	A	A	B	A	B	B	B	A
SYN28404	Chr10	62317453	B	B	A	A	B	A	B	B	B	A
SYN28405	Chr10	62317824	B	B	A	A	B	A	B	B	B	A
SYN28406	Chr10	62319396	B	B	A	A	B	A	B	B	B	A
PZE-110033483	Chr10	62334869	B	B	A	A	B	A	B	B	B	A
SYN26295	Chr10	62512885	B	B	A	A	B	A	B	B	B	A
SYN26299	Chr10	62514408	B	B	A	A	B	A	B	B	B	A
SYN26300	Chr10	62514759	B	B	A	A	B	A	B	B	B	A
PZE-110033590	Chr10	62685064	B	B	A	A	B	A	B	B	B	A
PZE-110033612	Chr10	62776577	B	B	A	A	B	A	B	B	B	A
PZE-110033642	Chr10	62834279	B	B	A	A	B	A	B	B	B	A
PZE-110033775	Chr10	62904445	B	B	A	A	B	A	B	B	B	A
PZE-110033856	Chr10	63178512	B	B	A	A	B	A	B	B	B	A
PZE-110033973	Chr10	63616012	B	B	A	A	B	A	B	B	B	A
SYN29451	Chr10	63673176	B	B	A	A	B	A	B	B	B	A
PZE-110034086	Chr10	63856451	B	B	A	A	B	A	B	B	B	A
PZE-110034164	Chr10	64016124	B	B	A	A	B	A	B	B	B	A
PZE-110034177	Chr10	64075220	B	B	A	A	B	A	B	B	B	A
SYN19512	Chr10	64155877	B	B	A	A	B	A	B	B	B	A
SYN19511	Chr10	64156104	B	B	A	A	B	A	B	B	B	A
PZE-110034239	Chr10	64198218	B	B	A	A	B	A	B	B	B	A
PZE-110034247	Chr10	64247417	B	B	A	A	B	A	B	B	B	A
umc1345	Chr10	64272562	B	B	A	A	B	A	B	B	-	A
PZE-110034254	Chr10	64275516	B	B	A	A	B	A	B	B	B	A
PZE-110034261	Chr10	64366278	B	B	A	A	B	A	B	B	B	A
SYN24793	Chr10	64367910	B	B	A	A	B	A	B	B	B	A
PZE-110034282	Chr10	64378756	B	B	A	A	B	A	B	B	B	A
PZE-110034321	Chr10	64560098	B	B	A	A	B	A	B	B	B	A
PZE-110034316	Chr10	64564154	B	B	A	A	B	A	B	B	B	A
PZE-110034344	Chr10	64612834	B	B	A	A	B	A	B	B	B	A
PZE-110034355	Chr10	64613073	B	B	A	A	B	A	B	B	B	A
PZE-110034431	Chr10	64672805	B	B	A	A	B	A	A	B	B	A
PZE-110034501	Chr10	64819929	B	B	A	A	B	A	A	B	B	A
PZE-110034531	Chr10	64878889	B	B	A	A	B	A	A	B	B	A
PZE-110034840	Chr10	65386362	B	B	A	A	B	A	A	B	B	A
PZE-110034862	Chr10	65515555	B	B	A	A	B	A	A	B	B	A
PZE-110034877	Chr10	65519012	B	B	A	A	B	A	A	B	B	A
PZE-110034878	Chr10	65519147	B	B	A	A	B	A	A	B	B	A
PZE-110034888	Chr10	65527276	B	B	A	A	B	A	A	B	B	A
SYN23986	Chr10	65779593	B	B	A	A	B	A	A	B	B	A
PZE-110035024	Chr10	65842164	B	B	-	-	B	A	A	B	B	A
PZE-110035090	Chr10	65886422	B	B	A	A	B	A	A	B	B	A
PZE-110035096	Chr10	65886843	B	B	A	A	B	A	A	B	B	A
ay110248	Chr10	65970900	B	-	A	A	B	A	A	-	B	-
PZE-110035129	Chr10	65971482	B	B	A	A	B	A	A	B	B	A
PZE-110035274	Chr10	66118404	B	B	A	A	B	A	A	B	B	A
PZE-110035289	Chr10	66123640	B	B	A	A	B	A	A	B	B	A
PZE-110035302	Chr10	66132389	B	B	A	A	B	A	A	B	B	A
PZE-110035324	Chr10	66205807	B	B	A	A	B	A	A	B	B	A
PZE-110035383	Chr10	66260596	B	B	A	A	B	A	A	B	B	A
PZE-110035384	Chr10	66260649	B	B	A	A	B	A	A	B	B	A
PZE-110035567	Chr10	66471789	B	B	A	A	B	A	A	B	B	A
PZE-110035560	Chr10	66489273	B	-	A	A	-	A	A	B	B	A
SYN19633	Chr10	66580905	B	B	A	A	B	A	A	B	B	A
PZE-110035591	Chr10	66636871	B	B	A	A	B	A	A	B	B	A
PZE-110035614	Chr10	66775046	B	B	A	A	B	A	A	B	B	A
PZE-110035683	Chr10	66886757	B	B	A	A	B	A	A	B	B	A
PZE-110035692	Chr10	66925287	B	B	A	A	B	A	A	B	B	A
PZE-110035804	Chr10	67256266	B	B	A	A	B	A	A	B	B	A
PZE-110035890	Chr10	67573711	B	B	A	A	B	A	A	B	B	A
PZE-110035988	Chr10	67798055	B	B	A	A	B	-	A	B	B	A
SYN15914	Chr10	68326032	B	B	A	A	B	A	A	B	B	A
ufg59	Chr10	69447295	B	B	A	A	B	A	A	B	A	A
PZE-110036826	Chr10	69452774	B	B	A	A	B	A	A	B	A	A
PZE-110036847	Chr10	69457890	B	B	A	A	B	A	A	B	A	A
PZE-110036849	Chr10	69458188	B	B	A	A	B	A	A	B	A	A
PZE-110036859	Chr10	69458839	B	B	A	A	B	A	A	B	A	A
SYN9426	Chr10	70052981	B	B	A	A	B	A	A	B	A	A
SYN9422	Chr10	70055985	B	B	A	A	B	A	A	B	A	A
SYN9423	Chr10	70056721	B	B	A	A	B	A	A	B	A	A
SYN9425	Chr10	70057624	B	B	A	A	B	A	A	B	A	A
PZE-110037128	Chr10	70096867	B	B	A	A	B	A	A	B	A	A
SYN17788	Chr10	70186463	B	B	A	A	B	A	A	B	A	A
PZA01677.1	Chr10	70188547	B	B	A	A	B	A	A	B	A	A
SYN36232	Chr10	70277702	B	B	A	A	B	A	A	B	A	A
SYN36233	Chr10	70277710	B	B	A	A	B	A	A	B	A	A
PZE-110037182	Chr10	70277912	B	B	A	A	B	A	A	B	A	A
PZA03480.1	Chr10	70278262	B	B	A	A	B	A	A	B	A	A
SYN36234	Chr10	70278328	B	B	A	A	B	A	A	B	A	A
SYN36231	Chr10	70279164	B	B	A	A	B	A	A	B	A	A
PZE-110037154	Chr10	70279258	B	B	A	A	B	A	A	B	A	A
PZE-110037152	Chr10	70279392	B	B	A	A	B	A	A	B	A	A
SYN18227	Chr10	70413984	B	B	A	A	B	A	A	B	A	A
PZE-110037392	Chr10	70539852	B	B	A	A	B	A	A	B	A	A
SYN38105	Chr10	70577995	B	B	A	A	B	A	A	B	A	A
SYN38107	Chr10	70579049	B	B	A	A	B	A	A	B	A	A
SYN7201	Chr10	70795663	B	B	A	A	B	A	A	B	A	A
PZE-110037713	Chr10	70935977	B	B	A	A	B	A	A	B	A	A
PZE-110037723	Chr10	70937807	-	B	A	A	-	A	A	B	A	A
PZE-110037936	Chr10	71189851	B	B	A	A	B	A	A	B	A	A
PZE-110037880	Chr10	71660893	B	B	A	A	B	A	A	B	A	A
PZE-110037962	Chr10	71762115	B	B	A	A	B	A	A	B	A	A
PZE-110037988	Chr10	71765324	B	B	A	A	B	A	A	B	A	A
PZE-110038027	Chr10	71847970	B	B	A	A	B	A	A	B	A	A
PZE-110038028	Chr10	71849542	B	B	A	A	B	A	A	B	A	A
PZE-110038029	Chr10	71849727	B	B	A	A	B	A	A	B	A	A
PZE-110038117	Chr10	71953460	B	B	A	A	B	A	A	B	A	A
PZE-110038119	Chr10	71953924	B	B	A	A	B	A	A	B	A	A
SYN19055	Chr10	71956880	B	B	A	A	B	A	A	B	A	A
SYN19058	Chr10	71958205	B	B	A	A	B	A	A	B	A	A
SYN19059	Chr10	71958213	B	B	A	A	B	A	A	B	A	A
SYN19054	Chr10	71958336	B	B	A	A	B	A	A	B	A	A
SYN19056	Chr10	71962452	B	B	A	A	B	A	A	B	A	A
PZE-110038136	Chr10	71965771	B	B	A	A	B	A	A	B	A	A
SYN37958	Chr10	72129812	B	-	A	A	-	A	A	B	A	A
SYN37952	Chr10	72131474	B	B	A	A	B	A	A	B	A	A
SYN37954	Chr10	72131901	B	B	A	A	B	A	A	B	A	A
SYN37953	Chr10	72231228	B	B	A	A	B	A	A	B	A	A
PZE-110038271	Chr10	72231278	B	B	A	A	B	A	A	B	A	A
PZE-110038301	Chr10	72299101	B	B	A	A	B	A	A	B	A	A
SYN38002	Chr10	72426846	B	B	A	A	B	A	A	B	A	A
SYN38003	Chr10	72427135	B	B	A	A	B	A	A	B	A	A
PZE-110038445	Chr10	72662479	B	B	A	A	B	A	A	B	A	A
PZE-110038474	Chr10	72680041	B	B	A	A	B	A	A	B	A	A
PZE-110038481	Chr10	72680216	B	B	A	A	B	A	A	B	A	A
PZE-110038515	Chr10	72765960	B	B	A	A	B	A	A	B	A	A
PZE-110038518	Chr10	72766283	B	B	A	A	B	A	A	B	A	A
PZE-110038635	Chr10	73623896	B	B	A	A	B	A	A	B	A	A
PZE-110038638	Chr10	73628694	B	B	A	A	B	A	A	B	A	A
PZE-110038658	Chr10	73645344	B	B	A	A	B	A	A	B	A	A
PZE-110038659	Chr10	73645449	B	B	A	A	B	A	A	B	A	A
PZE-110038663	Chr10	73671186	B	B	A	A	B	A	A	B	A	A
PZE-110038664	Chr10	73671212	B	B	A	A	B	A	A	B	A	A
PZE-110038669	Chr10	73671320	B	B	A	A	B	A	A	B	A	A
PZE-110038694	Chr10	73673919	B	B	-	-	B	A	-	B	-	A
PZE-110038698	Chr10	73711092	B	B	A	A	B	A	A	B	A	A
PZE-110038731	Chr10	73750638	B	B	A	A	B	A	A	B	A	A
PZE-110038734	Chr10	73750933	B	B	A	A	B	A	A	B	A	A
PZE-110039222	Chr10	74850986	B	B	A	B	B	A	A	B	A	A
PZE-110039223	Chr10	74851129	B	B	A	B	B	A	A	B	A	A
PZE-110039284	Chr10	74934206	B	B	A	B	B	A	A	B	A	A
umc1179	Chr10	74955967	B	B	A	B	B	A	A	B	-	A
SYN17928	Chr10	74956279	B	B	A	B	B	A	A	B	A	A
SYN17924	Chr10	74957072	B	B	A	B	B	A	A	B	A	A
SYN17921	Chr10	74957527	B	B	A	B	B	A	A	B	A	A
SYN17918	Chr10	74957994	B	B	A	B	B	A	A	B	A	A
PZE-110039360	Chr10	75070320	B	B	A	B	B	A	A	B	A	A
SYN37589	Chr10	75070638	B	B	A	B	B	A	A	B	A	A
SYN37588	Chr10	75071019	B	B	A	B	B	A	A	B	A	A
SYN37587	Chr10	75071962	B	B	A	B	B	A	A	B	A	A
SYN37590	Chr10	75072762	B	B	A	B	B	A	A	B	A	A
PZE-110039405	Chr10	75150242	B	B	A	B	B	A	A	B	A	A
PZE-110039411	Chr10	75152730	B	-	A	B	-	A	A	B	A	A
PZE-110039417	Chr10	75263113	B	B	A	B	B	A	A	B	A	A
PZE-110039445	Chr10	75530166	B	B	A	B	B	A	A	B	A	A
PZE-110039450	Chr10	75532170	B	B	A	B	B	A	A	B	A	A
PUT-163a-50337614-2260	Chr10	75581300	B	B	A	B	B	A	A	B	A	A
PZE-110039529	Chr10	75759925	B	B	A	B	B	A	A	B	A	A
PZE-110039531	Chr10	75760883	B	B	A	B	B	A	A	B	A	A
PZE-110039575	Chr10	75767518	B	B	A	B	B	A	A	B	A	A
PZE-110039576	Chr10	75767628	B	B	A	B	B	A	A	B	A	A
PZE-110039578	Chr10	75776929	B	B	A	B	B	A	A	B	A	A
PZE-110039584	Chr10	75778210	B	B	A	B	B	A	A	B	A	A
PZE-110039586	Chr10	75779087	B	B	A	B	B	A	A	B	A	A
PZE-110039587	Chr10	75779613	B	B	A	B	B	A	A	B	A	A
PZE-110039588	Chr10	75779816	B	B	A	B	B	A	A	B	A	A
PZE-110039594	Chr10	75780179	B	B	A	B	B	A	A	B	A	A
SYN17687	Chr10	75863309	B	B	A	B	B	A	A	B	A	A
SYN17688	Chr10	75866867	B	B	A	B	B	A	A	B	A	A
SYN22036	Chr10	75943907	B	B	A	B	B	A	A	B	A	A
SYN22037	Chr10	75995679	B	B	A	B	B	A	A	B	A	A
SYN22042	Chr10	75996626	B	B	A	B	B	A	A	B	A	A
SYN22039	Chr10	75996692	B	B	A	B	-	A	A	B	A	A
SYN22040	Chr10	75998569	B	B	A	B	B	A	A	B	A	A
SYN22041	Chr10	75999226	B	B	A	B	B	A	A	B	A	A
SYN22044	Chr10	76000433	B	B	A	B	B	A	A	B	A	A
SYN22043	Chr10	76002516	B	B	A	B	B	A	A	B	A	A
PZE-110039831	Chr10	76273290	B	B	A	B	B	A	A	B	A	A
SYN18004	Chr10	76464132	B	B	A	B	B	A	A	B	A	A
SYN18006	Chr10	76471938	B	B	A	B	B	A	A	B	A	A
ZM011242-0175	Chr10	76539676	B	B	A	B	B	A	A	B	A	A
PZE-110040010	Chr10	76539770	B	B	A	B	B	A	A	B	A	A
PZE-110040063	Chr10	76546866	B	B	A	B	B	A	A	B	A	A
PZE-110040162	Chr10	76617308	B	B	A	B	B	A	A	B	A	A
PZE-110040193	Chr10	76619361	B	B	A	B	B	A	A	B	A	A
PZE-110040221	Chr10	76626178	B	B	A	B	B	A	A	B	A	A
umc1239	Chr10	76634643	B	B	A	B	B	A	A	B	A	A
SYN18153	Chr10	76634813	B	B	A	B	B	A	A	B	A	A
SYN38254	Chr10	76729887	B	B	A	B	B	A	A	B	A	A
PZE-110040487	Chr10	76735584	B	B	A	B	B	A	A	B	A	A
SYN641	Chr10	79998809	B	B	A	B	B	A	B	B	A	A
PZE-110042215	Chr10	80002794	B	B	A	B	B	A	B	B	A	A
PZE-110042230	Chr10	80026696	B	B	A	B	B	A	B	B	A	A
SYN212	Chr10	80033400	B	-	A	-	-	A	B	B	A	A
PZE-110042307	Chr10	80082534	B	B	A	B	B	A	B	B	A	A
SYN6298	Chr10	80085519	B	B	A	B	B	A	B	B	A	A
SYN6300	Chr10	80139872	B	B	A	B	B	A	B	B	A	A
SYN6302	Chr10	80139983	B	B	A	B	B	A	B	B	A	A
PZE-110042360	Chr10	80158049	B	B	A	B	B	A	B	B	A	A
SYN6299	Chr10	80158748	B	B	A	B	B	A	B	B	A	A
PZE-110042376	Chr10	80159434	B	B	A	B	B	A	B	B	A	A
PZE-110042393	Chr10	80160681	B	B	A	B	B	A	B	B	A	A
PZE-110042577	Chr10	80377684	B	B	A	B	B	A	B	B	A	A
PZE-110042544	Chr10	80409007	B	B	A	B	B	A	B	B	A	A
PZE-110042705	Chr10	80567342	B	B	A	B	B	A	B	B	A	A
SYN4880	Chr10	80771245	B	B	A	B	B	A	B	B	A	A
PZE-110042757	Chr10	80774127	B	B	A	B	B	A	B	B	A	A
PZE-110042758	Chr10	80774395	B	B	A	B	B	A	B	B	A	A
PZE-110042787	Chr10	80869019	B	B	A	B	B	A	B	B	A	A
PZE-110042839	Chr10	81036646	B	B	A	B	B	-	B	B	A	A
PZE-110042854	Chr10	81142864	B	B	A	B	B	A	B	B	A	A
SYN37129	Chr10	81315399	B	B	A	B	B	A	B	B	A	A
SYN9732	Chr10	81335145	B	B	A	B	B	A	B	B	A	A
SYN9730	Chr10	81336314	B	B	A	B	B	A	B	B	A	A
SYN9735	Chr10	81336449	B	B	A	B	B	A	B	B	A	A
SYN9733	Chr10	81337674	B	B	A	B	B	A	B	B	A	A
SYN9734	Chr10	81337675	B	B	A	B	B	A	B	B	A	A
SYN9726	Chr10	81349795	B	B	A	B	B	A	B	B	A	A
SYN9728	Chr10	81349980	B	B	A	B	B	A	B	B	A	A
PZE-110043016	Chr10	81352171	B	B	A	B	B	A	B	B	A	A
PUT-163a-60340056-2396	Chr10	81352310	B	B	A	B	B	A	B	B	A	A
PZE-110043019	Chr10	81352310	B	B	A	B	B	A	B	B	A	A
PZE-110043032	Chr10	81354205	B	B	A	B	B	A	B	B	A	A
SYN4325	Chr10	81461261	B	B	A	B	B	A	B	B	A	A
PZE-110043055	Chr10	81466234	B	B	A	B	B	A	B	B	A	A
PZE-110043083	Chr10	81526721	B	B	A	B	B	A	B	B	A	A
PZE-110043085	Chr10	81534305	B	B	A	B	B	A	B	B	A	A
PZE-110043119	Chr10	81543702	B	B	A	B	B	A	B	B	A	A
PZE-106037049	Chr10	81651961	B	B	A	B	B	A	B	B	A	A
SYN4946	Chr10	82039438	B	B	A	B	B	A	B	B	A	A
SYN4944	Chr10	82042261	B	B	A	B	B	A	B	B	A	A
SYN4954	Chr10	82042468	B	B	A	B	B	A	B	B	A	A
PZE-110043216	Chr10	82066843	B	B	A	B	B	A	B	B	A	A
PZE-110043224	Chr10	82070190	B	B	A	B	B	A	B	B	A	A
PZE-110043243	Chr10	82132291	B	B	A	B	B	A	B	B	A	A
SYN4957	Chr10	82137410	B	B	A	B	B	A	B	B	A	A
SYN4956	Chr10	82137686	B	B	A	B	B	A	B	B	A	A
PZE-110043317	Chr10	82202369	B	B	A	B	B	A	B	B	A	A
PZE-110043318	Chr10	82202390	B	B	A	B	B	A	B	B	A	A
PZE-110043381	Chr10	82482511	B	B	A	B	B	A	B	B	A	A
PZE-110043433	Chr10	82662170	B	B	A	B	B	A	B	B	A	A
PZE-110043443	Chr10	82673167	B	B	A	B	B	A	B	B	A	A
PZE-110043604	Chr10	83126831	B	B	A	B	B	A	B	B	A	A
PZE-110043600	Chr10	83127239	B	B	A	B	B	A	B	B	A	A
PZE-110043595	Chr10	83127459	B	B	A	B	B	A	B	B	A	A
PZE-110043675	Chr10	83253802	B	B	A	B	B	A	B	B	A	A
SYN11546	Chr10	83288683	B	B	A	B	B	A	B	B	A	A
SYN11547	Chr10	83291702	B	B	A	B	B	A	B	B	A	A
PZE-110043850	Chr10	83366079	B	B	A	B	-	A	B	B	A	A
bnlg1712	Chr10	83375868	B	B	A	B	B	A	B	B	A	A
PZE-110043780	Chr10	83448729	B	B	A	B	B	A	B	B	A	A
SYN17692	Chr10	83533925	B	B	A	B	B	A	B	B	A	A
SYN11559	Chr10	83535557	B	B	A	B	B	A	B	B	A	A
PZE-110044111	Chr10	83889197	B	B	A	B	B	A	B	B	A	A
PZE-110044146	Chr10	83936978	B	B	A	B	B	A	B	B	A	A
PZE-110044162	Chr10	83941120	B	B	A	B	B	A	B	B	A	A
PZE-110044190	Chr10	83966140	B	B	A	B	B	A	B	B	A	A
PZE-110044194	Chr10	83983676	B	B	A	B	B	A	B	B	A	A
SYN4729	Chr10	84015627	B	B	A	-	B	A	B	B	A	A
PZE-110044276	Chr10	84123815	B	B	A	B	B	A	B	B	A	A
PZE-110044306	Chr10	84125933	B	B	A	B	B	A	B	B	A	A
PZE-110044324	Chr10	84127191	B	B	A	B	B	A	B	B	A	A
PZE-110044584	Chr10	84704434	B	B	A	B	B	A	B	B	A	A
PZE-110044605	Chr10	84948420	B	B	A	B	B	A	B	B	A	A
SYN8173	Chr10	85126402	B	B	A	B	B	A	B	B	A	A
phi050	Chr10	85126415	B	B	A	B	B	A	B	B	A	A
SYN8176	Chr10	85128126	B	B	A	B	B	A	B	B	A	A
PZE-110044891	Chr10	85291263	B	B	A	B	B	A	B	B	-	-
PZE-110044970	Chr10	85383583	B	B	A	B	B	A	B	B	A	A
PZE-110044984	Chr10	85509912	B	B	A	B	B	A	B	B	A	A
SYN13602	Chr10	85621705	B	B	A	B	B	A	B	B	A	A
ay111178	Chr10	85624588	B	B	A	B	B	A	B	B	A	A
PZE-110045521	Chr10	85873260	B	B	A	B	B	A	B	B	A	A
PZE-110045597	Chr10	86137723	B	B	A	B	B	A	B	B	A	A
PZE-110045687	Chr10	86416241	B	B	A	B	B	A	B	B	A	A
SYN37479	Chr10	86460300	B	B	A	B	B	A	B	B	A	A
PZE-110045748	Chr10	86465342	B	B	A	B	B	A	B	B	A	A
SYN37480	Chr10	86554748	B	B	A	B	B	A	B	B	A	A
SYN37481	Chr10	86554749	B	B	A	B	B	A	B	B	A	A
PZE-110045881	Chr10	86733996	B	B	A	B	B	A	B	B	A	A
PZE-110045961	Chr10	86849483	B	B	A	B	B	A	B	B	A	A
PZE-110045983	Chr10	87091406	B	B	A	B	B	A	B	B	A	A
PZE-110046005	Chr10	87103031	B	B	A	B	B	A	B	B	-	-
umc1739	Chr10	87104365	B	B	A	B	B	A	B	B	A	A
PZE-110046065	Chr10	87129259	B	B	A	B	B	A	B	B	A	A
PZE-110046066	Chr10	87129340	B	B	A	B	B	A	B	B	A	A
PZE-110046073	Chr10	87212377	B	B	A	B	B	A	B	B	A	A
SYN24385	Chr10	87219218	B	B	A	B	B	A	B	B	A	A
PZE-110046160	Chr10	87221121	B	B	A	B	B	A	B	B	A	A
PZE-110046162	Chr10	87221439	B	B	A	B	B	A	B	B	A	A
SYN27344	Chr10	87266121	B	B	A	B	B	A	B	B	A	A
PZE-110046358	Chr10	87301443	B	B	A	B	B	A	B	B	A	A
PZE-110046880	Chr10	88118127	B	-	A	B	-	A	B	B	A	A
PZE-110046902	Chr10	88120990	B	B	A	B	B	A	B	B	A	A
PZE-110046915	Chr10	88148361	B	-	A	-	-	A	B	B	A	A
PZE-110046923	Chr10	88150200	B	B	A	B	B	A	B	B	A	A
SYN17264	Chr10	88245723	-	-	-	-	-	-	B	B	A	-
PZE-110047047	Chr10	88368729	B	B	A	B	B	A	B	B	A	A
SYN17269	Chr10	88372086	B	B	A	B	B	A	B	B	A	A
PZE-110047107	Chr10	88439421	B	B	A	B	-	A	B	B	A	A
SYN4622	Chr10	88558270	B	B	A	B	B	A	B	B	A	A
SYN4623	Chr10	88559094	B	B	A	B	B	A	B	B	A	A
SYN4624	Chr10	88559105	B	B	A	B	B	A	B	B	A	A
SYN14231	Chr10	88761236	B	B	A	B	B	A	B	B	A	A
SYN14232	Chr10	88761318	B	B	A	B	B	A	B	B	A	A
SYN14236	Chr10	88763064	B	B	A	B	B	A	B	B	A	A
SYN14230	Chr10	88763299	B	B	A	B	B	A	B	B	A	A
SYN14229	Chr10	88763531	B	B	A	B	B	A	B	B	A	A
SYN20537	Chr10	88765506	B	B	A	B	B	A	B	B	A	A
SYN20547	Chr10	88765690	B	B	A	B	B	A	B	B	A	A
SYN20545	Chr10	88765819	B	B	A	B	B	A	B	B	A	A
SYN20552	Chr10	88765916	B	B	A	B	B	A	B	B	A	A
SYN20550	Chr10	88765962	B	B	A	B	B	A	B	B	A	A
SYN20546	Chr10	88766073	B	B	A	B	B	A	B	B	A	A
SYN20538	Chr10	88766203	B	B	A	B	B	A	B	B	A	A
SYN20540	Chr10	88767733	B	B	A	B	B	A	B	B	A	A
SYN20535	Chr10	88836847	B	B	A	B	B	A	B	B	A	A
SYN20534	Chr10	88839871	B	B	A	B	B	A	B	B	A	A
PZE-110047501	Chr10	88841344	B	B	A	B	B	A	B	B	A	A
PZE-110047506	Chr10	88841886	B	B	A	B	B	A	B	B	A	A
PZE-110047509	Chr10	88842216	B	B	A	B	B	A	B	B	A	A
SYN22202	Chr10	89615777	B	B	A	B	B	A	B	B	A	A
PZE-110047799	Chr10	89629517	B	B	A	B	-	A	B	B	A	A
PZE-110047800	Chr10	89629797	B	B	A	B	B	A	B	B	A	A
PZE-110047810	Chr10	89688025	B	B	A	B	B	A	B	B	A	A
PZE-110047826	Chr10	89732662	B	B	A	B	B	A	B	B	A	A
PZE-110047831	Chr10	89733451	B	B	A	B	B	A	B	B	A	A
PZE-110047950	Chr10	90140661	B	B	A	B	B	A	B	B	A	A
PZE-110047949	Chr10	90141145	B	B	A	B	B	A	B	B	A	A
SYN18212	Chr10	90188669	B	B	A	B	B	A	B	B	A	A
SYN18209	Chr10	90194849	B	B	A	B	B	A	B	B	A	A
PZE-110047931	Chr10	90200530	B	B	A	B	B	A	B	B	A	A
PZE-110048157	Chr10	90413770	B	B	A	B	B	A	B	B	A	A
PZE-110048144	Chr10	90414670	B	B	A	B	B	A	B	B	A	A
PZE-110048212	Chr10	90558548	B	B	A	B	B	A	B	B	A	A
PZE-110048243	Chr10	90655932	B	B	A	B	B	A	B	B	A	A
SYN10232	Chr10	91044869	B	A	A	B	B	A	B	B	A	A
SYN10231	Chr10	91045356	B	A	A	B	B	A	B	B	A	A
PZE-110048430	Chr10	91047663	B	A	A	B	B	A	B	B	A	A
PZE-110048466	Chr10	91163803	B	A	A	B	B	A	B	B	A	A
PZE-110048479	Chr10	91242944	B	A	A	B	B	-	B	B	A	A
PZE-110048546	Chr10	91367311	B	A	A	B	B	A	B	B	A	A
PZE-110048629	Chr10	91486223	B	A	A	B	B	A	B	B	A	A
PZE-110048720	Chr10	91597965	B	A	A	B	B	A	B	B	A	A
SYN9419	Chr10	91598879	B	A	A	B	B	A	B	B	A	A
PZE-110048949	Chr10	91846283	B	A	A	B	B	A	B	B	A	A
PZE-110048995	Chr10	91886649	B	A	A	B	B	A	B	B	A	A
PZE-110048998	Chr10	91887018	B	A	A	B	B	A	B	B	A	A
PZE-110049001	Chr10	91892828	B	A	A	B	B	A	B	B	A	A
PZE-110049032	Chr10	91986051	B	A	A	B	B	A	B	B	A	A
PZE-110049040	Chr10	92015997	B	A	A	B	B	A	B	B	A	A
PZE-110049046	Chr10	92119282	B	A	A	B	B	A	B	B	A	A
SYN4166	Chr10	92160713	B	A	A	B	B	-	B	B	A	A
PZE-110049095	Chr10	92161756	B	A	A	B	B	-	B	B	A	A
PZE-110049068	Chr10	92164167	B	A	A	B	B	-	B	B	A	A
PZA-001619001	Chr10	92330802	B	A	A	B	B	-	B	B	A	A
SYN14861	Chr10	92330907	B	A	A	B	B	B	B	B	A	A
SYN14858	Chr10	92331036	B	A	A	B	B	-	B	B	A	A
PZE-110049278	Chr10	92447780	B	A	A	B	B	-	B	B	A	A
PZE-110049361	Chr10	93011163	B	A	A	B	B	B	B	B	A	A
PZE-110049371	Chr10	93015690	B	A	A	B	B	-	B	B	A	A
PZE-110049383	Chr10	93025973	B	A	A	B	B	-	B	B	A	A
PZE-110049408	Chr10	93052586	B	A	A	B	B	-	B	B	A	A
PZE-110049465	Chr10	93143598	B	A	A	B	B	B	B	B	A	A
PZE-110049572	Chr10	93511208	B	A	A	B	B	-	B	B	A	A
umc2348	Chr10	93611161	-	A	A	B	B	-	B	B	A	-
umc1995	Chr10	93611240	B	A	A	B	B	B	B	B	A	A
PZE-110049611	Chr10	93630372	B	A	A	B	B	-	B	B	A	A
PZE-110049734	Chr10	93870975	B	A	A	B	B	-	B	B	A	A
PZE-110049820	Chr10	94117147	B	A	A	B	B	-	B	B	A	A
PZE-110049849	Chr10	94143261	B	A	A	B	B	-	B	B	A	A
PZE-110049851	Chr10	94143584	B	A	A	B	B	-	B	B	A	A
PZE-110049852	Chr10	94143607	B	A	A	B	B	-	B	B	A	A
SYN23779	Chr10	95455312	B	A	A	B	B	B	B	B	A	A
PZE-110050559	Chr10	95473910	B	A	A	B	B	-	B	B	A	A
SYN17975	Chr10	95593274	B	A	A	B	B	-	B	B	A	A
SYN17973	Chr10	95625559	B	A	A	B	B	B	B	B	A	A
PZE-110050659	Chr10	95665362	B	A	A	B	B	B	B	B	A	A
PZE-110050711	Chr10	95796831	B	A	A	B	B	B	B	B	A	A
PZE-110050720	Chr10	95862692	B	A	A	B	B	B	B	B	A	A
PZE-110050719	Chr10	95863660	B	A	A	B	B	B	B	B	A	A
PZE-110050769	Chr10	95910334	B	A	A	B	B	-	B	B	A	A
SYN15419	Chr10	95933634	B	A	A	B	B	B	B	B	A	A
PZE-110050798	Chr10	95934641	B	A	A	B	B	-	B	B	A	A
PZE-110050880	Chr10	96006594	B	A	A	B	B	B	B	B	A	A
PZE-110050915	Chr10	96015871	B	A	A	B	B	-	B	B	A	A
PZE-110050917	Chr10	96016001	B	A	A	B	B	-	B	B	A	A
SYN8522	Chr10	96016484	B	A	A	B	B	B	B	B	A	A
PZE-110051063	Chr10	96502858	B	A	A	B	B	-	B	B	A	A
PZE-110051095	Chr10	96587263	B	A	A	B	B	-	B	B	A	A
PZE-110051105	Chr10	96589246	B	A	A	B	B	-	B	B	A	A
SYN22128	Chr10	96595082	B	A	A	B	B	-	B	B	A	A
PZE-110051199	Chr10	96631117	B	A	A	B	B	-	B	B	A	A
ZM013556-0066	Chr10	96631889	B	A	A	B	B	-	B	B	A	A
PZE-110051214	Chr10	96652964	B	A	A	B	B	B	B	B	A	A
PZE-110050833	Chr10	97106608	B	A	A	B	B	-	B	B	A	A
PZE-110050858	Chr10	97119192	B	A	A	B	B	-	B	B	A	A
SYN36029	Chr10	97207002	B	A	A	B	B	-	B	B	A	A
PZE-110051459	Chr10	97207789	B	A	A	B	B	-	B	B	A	A
SYN29696	Chr10	97688622	B	-	-	B	B	B	B	B	A	A
PZE-110051604	Chr10	97762681	B	A	A	B	B	-	B	B	A	A
PZE-110051624	Chr10	97771609	B	A	A	B	B	B	B	B	A	A
PZE-110051669	Chr10	97831330	B	A	A	B	B	-	B	B	A	A
PZE-110051674	Chr10	97831527	B	A	A	B	B	-	B	B	A	A
PZE-110051788	Chr10	98100504	B	A	A	B	B	-	B	B	A	A
PZE-110051808	Chr10	98101552	B	A	A	B	B	-	B	B	A	A
PZE-110051809	Chr10	98101592	B	A	A	B	B	-	B	B	A	A
PZE-110051815	Chr10	98101767	B	A	A	B	B	-	B	B	A	A
PZE-110051877	Chr10	98131115	B	A	A	B	-	-	B	B	A	A
PZE-110051945	Chr10	98383327	B	A	A	B	B	-	B	B	A	A
umc1246	Chr10	98385848	B	A	A	B	B	B	B	B	A	A
PZE-110051994	Chr10	98560335	-	A	A	B	B	-	B	-	A	A
SYN15285	Chr10	99123075	B	A	A	B	B	-	B	B	A	A
PZE-110052323	Chr10	99328189	B	A	A	B	B	-	B	B	A	A
PZE-110052325	Chr10	99329015	B	A	A	B	B	-	B	B	A	A
PZE-110052364	Chr10	99429916	B	A	A	B	B	B	B	B	A	A
PZA00400.3	Chr10	99430056	B	A	A	B	B	-	B	B	A	A
SYN23129	Chr10	99534200	B	A	A	B	B	-	B	B	A	A
PZE-110052409	Chr10	99534361	B	A	A	B	B	-	B	B	A	A
PZE-110052414	Chr10	99540735	B	A	A	B	B	B	B	B	A	A
SYN10720	Chr10	99636025	B	A	A	B	B	-	B	B	A	A
SYNGENTA10228	Chr10	99636367	B	A	A	B	B	B	B	B	A	-
SYN10717	Chr10	99637684	B	A	A	B	B	B	B	B	A	A
PZE-110052473	Chr10	99660198	B	A	A	B	B	B	B	B	A	A
PZE-110052644	Chr10	99718768	B	A	A	B	B	-	B	B	A	A
SYN18583	Chr10	99809699	B	A	A	B	B	-	B	B	A	A
PZE-110052967	Chr10	99917598	B	A	A	B	-	-	B	B	A	A
PZE-110052835	Chr10	99975828	B	A	A	B	B	-	B	B	A	A
SYN18081	Chr10	99997960	B	A	A	B	B	B	B	B	A	A
PZE-110052783	Chr10	100002635	B	A	A	B	B	-	B	B	A	A
PZE-110052758	Chr10	100007853	B	A	A	B	B	-	B	B	A	A
SYN18080	Chr10	100060126	B	A	A	B	B	B	B	B	A	A
PZE-110053003	Chr10	100074692	B	A	A	B	B	-	B	B	A	A
SYN15825	Chr10	100233388	B	A	A	B	B	B	B	B	A	A
SYN15824	Chr10	100245981	B	A	A	B	B	B	B	B	A	A
PZE-110053116	Chr10	100397394	B	A	A	B	B	-	B	B	A	A
PZE-110053112	Chr10	100453488	B	A	A	B	B	-	B	B	A	A
PZE-110053194	Chr10	100545859	B	A	A	B	B	-	B	B	A	A
PZE-110053215	Chr10	100548773	B	A	A	B	B	B	B	B	A	A
PZE-110053216	Chr10	100548857	B	A	A	B	B	B	B	B	A	A
SYN18673	Chr10	100593657	B	A	A	B	B	-	B	B	A	A
SYN18670	Chr10	100593728	B	A	A	B	B	-	B	B	A	A
PZE-110053327	Chr10	100750541	B	A	A	B	B	B	B	B	A	A
PZE-110053328	Chr10	100750723	B	A	A	B	B	B	B	B	A	A
PZE-110053337	Chr10	100751187	B	A	A	B	B	B	B	B	A	A
PZE-110053385	Chr10	100886561	B	A	A	B	B	-	B	B	A	A
PZE-110053452	Chr10	101193746	B	A	A	B	B	B	B	B	A	A
PZE-110053456	Chr10	101194118	B	A	A	B	B	-	B	B	A	A
PZE-110053471	Chr10	101247191	B	A	A	B	B	B	B	B	A	A
PZE-110053502	Chr10	101421923	B	A	A	B	B	B	B	B	A	A
PZE-110053568	Chr10	101739053	B	A	A	B	B	-	B	B	A	A
PZE-110053667	Chr10	101889800	B	A	A	B	B	B	B	B	A	A
PZE-110053726	Chr10	102404470	B	A	A	B	B	B	B	B	A	A
mmp16	Chr10	102426612	B	A	A	B	B	B	B	B	A	A
SYN16894	Chr10	102821691	B	A	A	B	B	-	B	B	A	A
SYN16895	Chr10	102825645	B	A	A	B	B	B	B	B	A	A
SYN16892	Chr10	102828632	B	A	A	B	B	B	B	B	A	A
SYN16891	Chr10	102828945	B	A	A	B	B	-	B	B	A	A
PZE-110053918	Chr10	102860190	B	A	A	B	B	-	B	B	A	A
PZE-110053932	Chr10	102918246	B	A	A	B	B	B	B	B	A	A
PZE-110053936	Chr10	102925193	B	A	A	B	B	B	B	B	A	A
PZE-110053946	Chr10	102925820	B	A	A	B	B	B	B	B	A	A
SYN24285	Chr10	102930471	B	A	A	B	B	B	B	B	A	A
PZE-110054014	Chr10	103045474	B	A	A	B	B	B	B	B	A	A
umc1077	Chr10	103229184	B	A	A	B	B	B	B	B	A	A
PZE-110054162	Chr10	103345331	B	A	A	B	B	-	B	B	A	A
PZE-110054172	Chr10	103407066	B	A	A	B	B	B	B	B	A	A
PZE-110054183	Chr10	103411545	B	A	A	B	B	B	B	B	A	A
PZE-110054212	Chr10	103512470	B	A	A	B	B	B	B	B	A	A
PZE-110054216	Chr10	103520805	B	A	A	B	B	-	B	B	A	A
PZE-110054264	Chr10	103653422	B	A	A	B	B	B	B	B	A	A
SYN220	Chr10	103948323	B	A	A	B	B	-	B	B	A	A
PZE-110054411	Chr10	104006730	B	A	A	B	B	B	B	B	A	A
PZE-110054430	Chr10	104025474	B	A	A	B	B	-	B	B	A	A
PZE-110054462	Chr10	104148658	B	A	A	B	B	B	B	B	A	A
PZE-110054512	Chr10	104219397	B	A	A	B	B	B	B	B	A	A
PZE-110054529	Chr10	104221480	B	A	A	B	B	B	B	B	A	A
SYN12416	Chr10	104223228	B	A	A	B	B	B	B	B	A	A
PZE-110054571	Chr10	104314512	B	A	A	B	B	-	B	B	A	A
PZE-110054698	Chr10	104849079	B	A	A	B	B	B	B	B	A	A
PZE-110054787	Chr10	105267022	B	A	A	B	B	-	B	B	A	A
PZE-110054906	Chr10	105518043	B	A	A	B	B	B	B	B	A	A
PZE-110054937	Chr10	105688803	B	A	A	B	B	B	B	B	A	A
PZE-110054954	Chr10	105971009	B	A	A	B	B	B	B	B	A	A
PZE-110054960	Chr10	106021500	B	A	A	B	B	B	B	B	A	A
PZE-110055034	Chr10	106329803	B	A	A	B	B	B	B	B	A	A
PZE-110055076	Chr10	106489829	B	A	A	B	B	B	B	B	A	A
PZE-110055234	Chr10	106589264	B	A	A	B	B	-	B	B	A	A
PZE-110055538	Chr10	107167986	B	A	A	B	B	-	B	B	A	A
PZE-110055585	Chr10	107182046	B	A	A	B	B	-	B	B	A	A
PZE-110055586	Chr10	107182113	B	A	A	B	B	-	B	B	A	A
PZE-110055587	Chr10	107182162	B	A	A	B	B	B	B	B	A	A
PZE-110055591	Chr10	107182586	B	A	A	B	B	-	B	B	A	A
PZE-110055594	Chr10	107182713	B	A	A	B	B	-	B	B	A	A
PZE-110055595	Chr10	107182788	B	A	A	B	B	-	B	B	A	A
SYN16132	Chr10	107187339	B	A	A	B	B	-	B	B	A	A
PZE-110055628	Chr10	107311480	B	A	A	B	B	-	B	B	A	A
PZE-110055629	Chr10	107311526	B	A	A	B	B	-	B	B	A	A
PZE-110055661	Chr10	107470084	B	A	A	B	B	-	B	B	A	A
PZE-110055694	Chr10	107649847	B	A	A	B	B	-	B	B	A	A
PHM18195.6	Chr10	107650507	B	A	A	B	B	-	B	B	A	A
PZE-110055733	Chr10	107821764	B	A	A	B	B	-	B	B	A	A
PZE-110055796	Chr10	107999219	B	A	A	B	B	-	B	B	A	A
SYN7439	Chr10	107999383	B	A	A	B	B	B	B	B	A	A
PZE-110055806	Chr10	107999706	B	A	A	B	B	-	B	B	A	A
SYN7437	Chr10	108000070	B	A	A	B	B	B	B	B	A	A
SYN7438	Chr10	108000301	B	A	A	B	B	B	B	B	A	A
PZE-110055826	Chr10	108023678	B	A	A	B	B	B	B	B	A	A
PZE-110055879	Chr10	108297433	B	A	A	B	B	-	B	B	A	A
SYN17940	Chr10	108468473	B	A	A	B	B	-	B	B	A	A
SYN17946	Chr10	108520340	B	A	A	B	B	-	B	B	A	A
SYN17945	Chr10	108520410	B	A	A	B	B	-	B	B	A	A
PZE-110056149	Chr10	108837034	B	A	A	B	B	B	B	B	A	A
SYN14295	Chr10	108942042	B	A	A	B	B	-	B	B	A	A
PZE-110056279	Chr10	109119274	B	A	A	B	B	-	B	B	A	A
SYNGENTA14109	Chr10	109137456	B	A	A	B	B	-	B	B	A	A
ay109920	Chr10	109137457	B	A	A	B	B	B	B	-	A	A
PUT-163a-89249339-4631	Chr10	109137753	B	A	A	B	B	B	B	B	A	A
PUT-163a-89249339-4630	Chr10	109137810	B	A	A	B	B	B	B	B	A	A
PUT-163a-89249339-4632	Chr10	109137828	B	A	A	B	B	B	B	B	A	A
PZE-110056375	Chr10	109177393	B	A	A	B	B	B	B	B	A	A
SYN17308	Chr10	109228037	B	A	A	B	A	B	B	B	A	A
PZE-110056424	Chr10	109228301	B	A	A	B	A	B	B	B	A	A
SYN17310	Chr10	109228424	B	A	A	B	A	-	B	B	A	A
SYN17309	Chr10	109228616	B	A	A	B	A	B	B	B	A	A
PZE-110056427	Chr10	109230426	B	A	A	B	A	-	B	B	A	A
PZE-110056428	Chr10	109230944	B	A	A	B	A	-	B	B	A	A
PZE-110056432	Chr10	109231224	B	A	A	B	A	-	B	B	A	A
PZE-110056459	Chr10	109518930	B	A	A	-	A	-	-	-	A	A
PZE-110056665	Chr10	109824630	B	A	A	B	A	B	B	B	A	A
PZE-110056759	Chr10	109968524	B	A	A	B	A	B	B	B	A	A
SYN18762	Chr10	110197784	B	A	A	B	A	B	B	B	A	A
SYN18761	Chr10	110197912	B	A	A	B	A	-	B	B	A	A
SYN18760	Chr10	110197974	B	A	A	B	A	B	B	B	A	A
SYN18759	Chr10	110198070	B	A	A	B	A	B	B	B	A	A
PZE-110056885	Chr10	110200909	B	A	A	B	A	B	B	B	A	A
SYN16947	Chr10	110236280	B	A	A	B	A	-	B	B	A	A
PZE-110056957	Chr10	110237917	B	A	A	B	A	-	B	B	A	A
PZE-110056997	Chr10	110256454	B	A	A	B	A	-	B	B	A	A
PZE-110057060	Chr10	110443098	B	A	A	B	A	-	B	B	A	A
PZE-110057174	Chr10	110580689	B	A	A	B	A	B	B	B	A	A
PZE-110057218	Chr10	110657640	B	A	A	B	A	-	B	B	A	A
SYN17318	Chr10	110663240	B	A	A	B	A	B	B	B	A	A
SYN17320	Chr10	110663322	B	A	A	B	A	B	B	B	A	A
PZA01292.1	Chr10	110663362	B	A	A	B	A	B	B	B	A	A
SYN19553	Chr10	110754683	B	A	A	B	A	B	B	B	A	A
PZE-110057367	Chr10	110787418	B	A	A	B	A	B	B	B	A	A
SYN19129	Chr10	111157685	B	A	A	B	A	-	B	B	A	A
PZE-110057592	Chr10	111402384	B	A	A	B	A	-	B	B	A	A
PZE-110057598	Chr10	111404468	B	A	A	B	A	-	B	B	A	A
PZE-110057638	Chr10	111453681	B	A	A	B	A	B	B	B	A	A
PZE-110057752	Chr10	111794768	B	A	A	B	A	-	B	B	A	A
PZE-110057720	Chr10	111828386	B	A	A	-	A	-	B	B	A	A
PZE-110057767	Chr10	111870661	B	A	A	B	A	B	B	B	A	A
PZE-110057872	Chr10	112166437	B	A	A	B	A	-	B	B	A	A
PZE-110057972	Chr10	112300544	B	A	A	B	A	-	B	B	A	A
SYN27022	Chr10	112301310	B	A	A	B	A	-	B	B	A	A
PZE-110057976	Chr10	112306546	B	A	A	B	A	-	B	B	A	A
PZE-110057991	Chr10	112344402	B	A	A	B	A	B	B	B	A	A
PZE-110058112	Chr10	112660464	B	A	A	B	A	-	B	B	A	A
PZE-110058114	Chr10	112660582	B	A	A	B	A	-	B	B	A	A
PUT-163a-71764991-3494	Chr10	112662407	B	A	A	B	A	-	B	B	A	A
PUT-163a-71764991-3491	Chr10	112662492	B	A	A	B	A	-	B	B	A	A
PZA02128.3	Chr10	112662547	B	A	A	B	A	-	B	B	A	A
PUT-163a-5739903-2297	Chr10	112662633	B	A	A	B	A	-	B	B	A	A
phi062	Chr10	112727648	B	A	-	B	A	-	B	B	A	A
PUT-163a-78116163-4360	Chr10	112728051	B	A	A	B	A	B	B	B	A	A
PUT-163a-78116163-4359	Chr10	112728112	B	A	A	B	A	B	B	B	A	A
PUT-163a-91874274-4780	Chr10	112984530	B	A	A	B	A	-	B	B	A	A
SYN17388	Chr10	112984607	B	A	A	B	A	B	B	B	A	A
SYN17387	Chr10	112984620	B	A	A	B	A	B	B	B	A	A
PZE-110058323	Chr10	113110691	B	A	A	B	A	-	B	B	A	A
PZE-110058483	Chr10	113298172	B	A	A	B	A	B	B	B	A	A
PZE-110058551	Chr10	113466726	B	A	A	B	A	-	B	B	A	A
SYN19505	Chr10	113474319	B	A	A	B	A	-	B	B	A	A
PZE-110058576	Chr10	113475521	B	A	A	B	A	-	B	B	A	A
SYN19504	Chr10	113480677	B	A	A	B	A	B	B	B	A	A
PUT-163a-28930802-1647	Chr10	113482674	B	A	A	B	A	B	B	B	A	A
PZE-110058591	Chr10	113483659	B	A	A	B	A	-	B	B	A	A
PZE-110058869	Chr10	113980425	B	A	A	B	A	B	B	B	A	A
SYN1116	Chr10	114051545	B	A	A	B	A	A	B	B	A	A
PZE-110058964	Chr10	114052817	B	A	A	B	A	A	B	B	A	A
SYN1108	Chr10	114054192	B	A	A	B	A	A	B	B	A	A
PZE-110058969	Chr10	114054444	B	A	A	B	A	A	B	B	A	A
SYN9022	Chr10	114295027	B	A	A	B	A	A	B	B	A	A
PZE-110059338	Chr10	114450156	B	A	A	B	A	A	B	B	A	A
PZE-110059383	Chr10	114462908	B	A	A	B	A	A	B	B	A	A
PZE-110059384	Chr10	114463021	B	A	A	B	A	A	B	B	A	A
PZE-110059392	Chr10	114465795	B	A	A	B	A	A	B	B	A	A
SYN16796	Chr10	114699203	B	A	A	B	A	A	B	B	A	A
SYN16798	Chr10	114699493	B	A	A	B	A	A	B	B	A	A
SYN16793	Chr10	114701865	B	A	A	B	A	A	B	B	A	A
SYN16791	Chr10	114701881	B	A	A	B	A	A	B	B	A	A
SYN16790	Chr10	114702203	B	A	A	B	A	A	B	B	A	A
SYN16792	Chr10	114702506	B	A	A	B	A	A	B	B	A	A
SYN18542	Chr10	114734378	B	A	A	B	A	A	B	B	A	A
SYN18534	Chr10	114736501	B	A	A	B	A	A	B	B	A	A
SYN18533	Chr10	114736509	B	A	A	B	A	A	B	B	A	A
SYN18535	Chr10	114736601	B	A	A	B	A	A	B	B	A	A
SYN18543	Chr10	114736604	B	A	A	B	A	A	B	B	A	A
SYN18544	Chr10	114737164	B	A	A	B	A	A	B	B	A	A
SYN18551	Chr10	114740262	B	A	A	B	A	A	B	B	A	A
SYN18529	Chr10	114747921	B	A	A	B	A	A	B	B	A	A
SYN18547	Chr10	114754089	B	A	A	B	A	A	B	B	A	A
SYN38743	Chr10	114919124	B	A	A	B	A	A	B	B	A	A
PZE-110059917	Chr10	115001669	B	A	A	B	A	A	B	B	A	A
PZE-110059919	Chr10	115002401	B	A	A	B	A	A	B	B	A	A
SYN35611	Chr10	115120127	B	A	A	B	A	A	B	B	A	A
PZE-110060007	Chr10	115202241	B	A	A	B	A	A	B	B	A	A
SYN17854	Chr10	115204710	B	A	A	B	A	A	B	B	A	A
SYN17859	Chr10	115204999	B	A	A	B	A	A	B	B	A	A
PZE-110060014	Chr10	115205047	B	A	A	B	A	A	B	B	A	A
SYN17858	Chr10	115205080	B	A	A	B	A	A	B	B	A	A
SYN17857	Chr10	115205150	B	A	A	B	A	A	B	B	A	A
PZE-110060187	Chr10	115366515	B	A	A	B	A	A	B	B	A	A
PZE-110060367	Chr10	115625227	B	A	A	B	A	A	B	B	A	A
PZE-110060368	Chr10	115635005	B	A	A	B	A	A	B	B	A	A
PZE-110060375	Chr10	115665916	B	A	A	B	A	A	B	B	A	A
SYN9692	Chr10	115709049	B	A	A	B	A	A	B	B	A	A
mzetc34	Chr10	115709999	B	A	A	B	A	A	B	B	A	A
umc2163	Chr10	115710085	-	A	A	B	A	A	B	B	A	A
mmp121	Chr10	115710087	B	A	A	B	A	A	B	B	A	-
SYN16990	Chr10	115788596	B	A	A	B	A	A	B	B	A	A
PZE-110060546	Chr10	115848652	B	A	A	B	A	A	B	B	A	A
SYN16982	Chr10	115868415	B	A	A	B	A	A	B	B	A	A
SYN16979	Chr10	115869333	B	A	A	-	A	A	-	-	A	A
PZE-110060702	Chr10	115984885	B	A	A	B	A	A	B	B	A	A
PZE-110060779	Chr10	116158449	B	A	A	B	A	A	B	B	A	A
PZE-110060846	Chr10	116184739	B	A	A	B	A	A	B	B	A	A
SYN5050	Chr10	116186706	B	A	A	B	A	A	B	B	A	A
PZE-110061066	Chr10	116603027	B	A	A	B	A	A	B	B	A	A
PZE-110061082	Chr10	116603979	B	A	A	B	A	A	B	B	A	A
PZE-110061193	Chr10	116909388	B	A	A	B	A	A	B	B	A	A
PZE-110061194	Chr10	116917134	B	A	A	B	A	A	B	B	A	A
PZE-110061221	Chr10	117004807	B	A	A	B	A	A	B	B	A	A
PZE-110061229	Chr10	117007407	B	A	A	B	A	A	B	B	A	A
SYN9786	Chr10	117017043	B	A	A	B	A	A	B	B	A	A
PZE-110061393	Chr10	117312453	B	A	A	B	A	A	B	B	A	A
PZE-110061473	Chr10	117497650	B	A	A	B	A	A	B	B	A	A
PZE-110061557	Chr10	117683968	B	A	A	B	A	A	B	B	A	A
PZE-110061725	Chr10	117934913	B	A	A	B	A	A	B	A	A	A
PZE-110061773	Chr10	117961695	B	A	A	B	A	-	B	A	A	A
PZE-110062213	Chr10	118526917	B	A	A	B	A	A	B	A	A	A
PZA01089.1	Chr10	118612577	B	A	A	B	A	A	B	A	A	A
PZE-110062376	Chr10	118617218	B	A	A	B	A	A	B	A	A	A
PZE-110062461	Chr10	118621015	B	A	A	B	A	A	B	A	A	A
PZE-110062611	Chr10	118741029	B	A	A	B	A	A	B	A	A	A
PZE-110062653	Chr10	118791931	B	A	A	B	A	A	B	A	A	A
PZE-110062671	Chr10	118813827	B	A	A	B	A	A	B	A	A	A
PZE-110062675	Chr10	118814069	B	A	A	B	A	A	B	A	A	A
umc1911	Chr10	118918980	B	A	A	B	A	A	B	A	A	A
PZE-110062942	Chr10	118923851	B	A	A	B	A	A	B	A	A	A
PZE-110062953	Chr10	118965528	B	A	A	B	A	A	B	A	A	A
PHM13687.14	Chr10	119058767	B	A	A	B	A	A	B	A	A	A
SYN25943	Chr10	119059138	B	A	A	B	A	A	B	A	A	A
SYN25941	Chr10	119065196	B	A	A	B	A	A	B	A	A	A
SYN19332	Chr10	119225095	B	A	A	B	A	A	B	A	A	A
PZE-110063369	Chr10	119740892	B	A	A	B	A	A	B	A	A	A
PZE-110063346	Chr10	119753347	B	A	A	B	A	A	B	A	A	A
PZE-110063340	Chr10	119767563	B	A	A	B	A	A	B	A	A	A
SYN3972	Chr10	119887231	B	A	A	B	A	A	B	A	A	A
PZE-110063489	Chr10	119894716	B	A	A	B	A	A	B	A	A	A
PZE-110063766	Chr10	120080259	B	A	A	B	A	A	B	A	A	A
PZE-110063814	Chr10	120154107	B	A	A	B	A	A	B	A	A	A
PZE-110063815	Chr10	120154149	B	A	A	B	A	A	B	A	A	A
PZE-110064069	Chr10	120504796	B	A	A	B	A	A	B	A	-	A
PUT-163a-60357145-2826	Chr10	120959591	B	A	A	B	A	A	B	A	A	A
PZE-110064315	Chr10	121027359	B	A	A	B	A	A	B	A	A	A
PZE-110064326	Chr10	121030374	B	A	A	B	A	A	B	A	A	A
PZE-110064395	Chr10	121061923	B	A	A	B	A	A	B	A	A	A
PZE-110064415	Chr10	121082995	B	A	A	B	A	A	B	A	A	A
SYN32615	Chr10	121168757	B	A	A	B	A	A	B	A	A	A
SYN32617	Chr10	121168852	B	A	A	B	A	A	B	A	A	A
SYN32627	Chr10	121169077	B	A	A	B	A	A	B	A	A	A
SYN32625	Chr10	121169120	B	A	A	B	A	A	B	A	A	A
SYN32618	Chr10	121171324	B	A	A	B	A	A	B	A	A	A
PZE-110064581	Chr10	121269094	B	A	A	B	A	A	B	A	A	A
SYN18406	Chr10	121359281	B	A	A	B	A	A	B	A	A	A
SYN18408	Chr10	121359473	B	A	A	B	A	A	B	A	A	A
SYN18409	Chr10	121359485	B	A	A	B	A	A	B	A	A	A
SYN18403	Chr10	121359710	B	A	A	B	A	A	B	A	A	A
SYN15898	Chr10	121721896	B	A	A	B	A	A	B	A	A	A
SYN15904	Chr10	121758905	B	A	A	B	A	A	B	A	A	A
SYN15891	Chr10	121760748	B	A	A	B	A	A	B	A	A	A
umc2350	Chr10	121762515	-	A	A	B	A	A	B	A	A	A
PZE-110065001	Chr10	121835090	B	A	A	B	A	A	B	A	A	A
PZE-110065138	Chr10	121888459	B	A	A	B	A	A	B	A	A	A
SYN26263	Chr10	121922284	B	A	A	B	A	A	B	A	A	A
SYN26264	Chr10	121922321	B	A	A	B	A	A	B	A	A	A
PZE-110065551	Chr10	122510370	B	A	A	B	A	A	B	A	A	A
PZE-110065697	Chr10	122612719	B	A	A	B	A	A	B	A	A	A
SYN30373	Chr10	122638162	B	A	A	B	A	A	B	A	A	A
PUT-163a-60341913-2428	Chr10	122641197	B	-	-	B	-	A	B	A	A	A
PUT-163a-60341913-2430	Chr10	122641374	B	A	A	B	A	A	B	A	A	A
SYN30376	Chr10	122641374	B	A	A	B	A	A	B	A	A	A
PUT-163a-60341913-2429	Chr10	122641422	B	A	A	B	A	A	B	A	A	A
SYN30375	Chr10	122645050	B	A	A	B	A	A	B	A	A	A
PZE-110065778	Chr10	122709430	B	A	A	B	A	A	B	A	A	A
SYN23731	Chr10	122794764	B	A	A	B	A	A	B	A	A	A
SYN23732	Chr10	122829838	B	A	A	B	A	A	B	A	A	A
PZE-110065912	Chr10	122833729	B	A	A	B	A	A	B	A	A	A
umc1697	Chr10	122836264	B	A	A	B	A	A	B	A	A	A
SYN23735	Chr10	122849971	B	A	A	B	A	A	B	A	A	A
PZA-003713001	Chr10	122855713	B	A	A	B	A	A	B	A	A	A
PZA03710.6	Chr10	122857961	B	A	A	B	A	A	B	A	A	A
PZA03709.1	Chr10	122858783	B	A	A	B	A	A	B	A	A	A
SYN21310	Chr10	122919257	B	A	A	B	A	A	B	A	A	A
PZE-110066100	Chr10	122957805	B	A	A	B	A	A	B	A	A	A
PZE-110066194	Chr10	123198733	B	A	A	B	A	A	B	A	A	A
SYN5325	Chr10	123204754	B	A	A	B	A	A	B	A	A	A
PZE-110066307	Chr10	123308605	B	A	A	B	A	-	B	A	A	A
PZE-110066313	Chr10	123321725	B	A	A	B	A	A	B	A	A	A
SYN27045	Chr10	123321770	B	A	A	B	A	A	B	A	A	A
SYN27060	Chr10	123321838	B	A	A	B	A	A	B	A	A	A
SYN27055	Chr10	123323105	B	A	A	B	A	A	B	A	A	A
PZE-110066331	Chr10	123323159	B	A	A	B	A	A	B	A	A	A
PZE-110066347	Chr10	123324060	B	A	A	B	A	A	B	A	A	A
PZE-110066351	Chr10	123324261	B	A	A	B	A	A	B	A	A	A
SYN27051	Chr10	123324350	B	A	A	B	A	A	B	A	A	A
SYN27054	Chr10	123325727	B	A	A	B	A	A	B	A	A	A
SYN27048	Chr10	123326446	B	A	A	B	A	A	B	A	A	A
SYN27047	Chr10	123327750	B	A	A	B	A	A	B	A	A	A
PZE-110066416	Chr10	123354780	B	A	A	B	A	A	B	A	A	A
PZE-110066417	Chr10	123354848	B	A	A	B	A	A	B	A	A	A
PZE-110066634	Chr10	123903842	B	A	A	B	A	A	B	A	A	A
PZE-110066651	Chr10	123904879	B	A	A	B	A	A	B	A	A	A
PZE-110066660	Chr10	123911557	B	A	A	B	A	A	B	A	A	A
PZE-110066683	Chr10	123993306	B	A	A	B	A	A	B	A	A	A
SYN7043	Chr10	124037530	B	A	A	B	A	A	B	A	A	A
PZE-110066732	Chr10	124145605	B	A	A	B	A	A	B	A	A	A
PUT-163a-148967626-626	Chr10	124228342	B	A	A	B	A	A	B	A	A	A
PZE-110066819	Chr10	124267587	B	A	A	B	A	A	B	A	A	A
PZE-110066900	Chr10	124381007	B	A	A	B	A	A	B	A	A	A
PZE-110066919	Chr10	124407836	B	A	A	B	A	A	B	A	A	A
PUT-163a-149005002-743	Chr10	124410812	B	A	A	B	A	A	B	A	A	A
SYN22379	Chr10	124413308	B	A	A	B	A	A	B	A	A	A
SYN23936	Chr10	124622667	B	A	A	B	A	A	B	A	A	A
SYN23939	Chr10	124622983	B	A	A	B	A	A	B	A	A	A
SYN23940	Chr10	124623144	B	A	A	B	A	A	B	A	A	A
SYN23937	Chr10	124623152	B	A	A	B	A	A	B	A	A	A
SYNGENTA16435	Chr10	124623379	B	A	A	B	A	A	B	A	A	A
SYN12140	Chr10	124758085	B	A	A	B	A	A	B	A	A	A
PZE-110067110	Chr10	124759332	B	A	A	B	A	A	B	A	A	A
PZE-110067175	Chr10	124860185	B	A	A	B	A	A	B	A	A	A
PZE-110067273	Chr10	124869617	B	A	A	B	A	A	B	A	A	A
SYN15054	Chr10	125013825	B	A	A	B	A	A	B	A	A	A
SYN15051	Chr10	125014193	B	A	A	B	A	A	B	A	A	A
PZE-110067406	Chr10	125014230	B	A	A	B	A	A	B	A	A	A
SYN15052	Chr10	125110315	B	A	A	B	A	A	B	A	A	A
SYN15050	Chr10	125111887	B	A	A	B	A	A	B	A	A	A
SYN22810	Chr10	125206690	B	A	A	B	A	A	B	A	A	A
SYN22809	Chr10	125254718	B	A	A	B	A	A	B	A	A	A
SYN22812	Chr10	125261447	B	A	A	B	A	A	B	A	A	A
SYN16977	Chr10	125366043	B	A	A	B	A	A	B	A	A	A
SYN16978	Chr10	125366044	B	A	A	B	A	A	B	A	A	A
PZA03196.1	Chr10	125371086	B	A	A	B	A	A	B	A	A	A
SYN16968	Chr10	125375948	B	A	A	B	A	A	B	A	A	A
PZE-110067922	Chr10	125378353	B	A	A	B	-	A	B	A	A	A
PZE-110068110	Chr10	125573758	B	A	A	B	A	A	B	A	A	A
SYN16599	Chr10	125758233	B	A	A	B	A	A	B	A	A	A
SYN16601	Chr10	125758287	B	A	A	B	A	A	B	A	A	A
SYN16607	Chr10	125787992	B	A	A	B	-	-	B	A	A	A
PZE-110068163	Chr10	125788415	B	-	-	B	-	A	B	A	A	A
PZE-110068290	Chr10	126072900	B	A	A	B	A	A	B	A	A	A
SYN18720	Chr10	126092067	B	A	A	B	A	A	B	A	A	A
SYN18719	Chr10	126092109	B	A	A	B	A	A	B	A	A	A
PZE-110068421	Chr10	126188566	B	A	A	B	A	A	B	A	A	A
SYN23714	Chr10	126291117	B	A	A	B	A	A	B	A	A	A
PZE-110068568	Chr10	126292319	B	A	A	B	A	A	B	A	A	A
SYN23712	Chr10	126294060	B	A	A	B	A	A	B	A	A	A
SYN23713	Chr10	126320503	B	A	A	B	A	A	B	A	A	A
SYN23715	Chr10	126322856	B	A	A	B	A	A	B	A	A	A
SYN10453	Chr10	126425130	B	A	A	B	A	A	B	A	A	A
PZE-110068661	Chr10	126428039	B	A	A	B	A	A	B	A	A	A
SYN10450	Chr10	126528426	B	A	A	B	A	A	B	A	A	A
PZE-110069097	Chr10	126928520	A	A	A	B	A	A	B	A	A	A
SYN37478	Chr10	126948182	A	A	A	B	A	A	B	A	A	A
SYN18410	Chr10	127161743	A	A	A	B	A	A	B	A	A	A
SYN18411	Chr10	127161886	A	A	A	B	A	A	B	A	A	A
SYN18414	Chr10	127164543	A	A	A	B	A	A	B	A	A	A
SYN18413	Chr10	127164600	A	A	A	B	A	A	B	A	A	A
SYN25419	Chr10	127515942	A	A	A	B	A	A	B	A	A	A
SYN25416	Chr10	127517728	A	A	A	B	A	A	B	A	A	A
PZE-110069414	Chr10	127518569	A	A	A	B	A	A	B	A	A	A
PZE-110069431	Chr10	127519051	A	A	A	B	A	A	B	A	A	A
SYN25426	Chr10	127520036	A	A	A	B	A	A	B	A	A	A
SYN25433	Chr10	127520559	A	A	A	B	A	A	B	A	A	A
SYN25421	Chr10	127564687	A	A	A	B	A	A	B	A	A	A
SYN25427	Chr10	127611112	A	A	A	B	A	A	B	A	A	A
SYN25434	Chr10	127611413	A	A	A	B	A	A	B	A	A	A
umc1115	Chr10	127611919	A	A	A	B	A	A	B	A	A	A
PZE-110069626	Chr10	127612057	A	A	A	B	A	A	B	A	A	A
PZE-110069697	Chr10	127674286	A	A	A	B	A	A	B	A	A	A
PZE-110069715	Chr10	127675433	A	A	A	B	A	A	B	A	A	A
PZE-110069835	Chr10	127913304	A	A	A	B	A	A	B	A	B	A
SYN33523	Chr10	127922597	A	A	A	B	A	A	B	A	B	A
PZE-110070026	Chr10	127947056	A	A	A	B	A	A	B	A	B	A
PZE-110070074	Chr10	127954750	A	A	A	B	A	A	B	A	B	A
umc2003	Chr10	128274604	A	A	A	B	A	A	B	A	B	A
PZA00204.1	Chr10	128379286	A	A	A	B	A	A	B	A	B	A
SYN18870	Chr10	128379485	A	A	A	B	A	A	B	A	B	A
SYN18871	Chr10	128379582	A	A	A	B	A	A	B	A	B	A
SYN18868	Chr10	128390433	A	A	A	B	A	A	B	A	B	A
PZE-110070679	Chr10	128394767	A	A	A	B	A	A	B	A	B	A
PZE-110070763	Chr10	128397251	A	A	A	B	A	A	B	A	B	A
PZE-110070914	Chr10	128457175	A	A	A	B	A	A	B	A	B	A
SYN23548	Chr10	128608976	A	A	A	B	A	A	B	A	B	A
SYN23550	Chr10	128649815	A	A	A	B	B	A	B	A	B	A
PZE-110071471	Chr10	128934394	A	A	A	B	B	A	B	A	B	A
SYN25446	Chr10	128985069	A	A	A	B	B	A	B	A	B	A
SYN25445	Chr10	129027166	A	A	A	B	B	A	B	A	B	A
PZE-110071610	Chr10	129061564	A	A	A	B	B	-	B	A	B	A
SYN38360	Chr10	129098713	A	A	A	-	B	A	-	A	B	A
SYN38359	Chr10	129120734	A	A	A	B	B	A	B	A	B	A
PZE-110071740	Chr10	129148909	A	A	A	B	B	-	B	A	B	A
SYN38358	Chr10	129149039	A	A	A	B	B	A	B	A	B	A
PZE-110071736	Chr10	129152331	A	A	A	B	B	-	B	A	B	A
PUT-163a-60338246-2353	Chr10	129535696	A	A	A	B	B	A	B	A	B	A
PZE-110072041	Chr10	129675307	A	A	A	B	B	-	B	A	B	A
PUT-163a-71443228-3338	Chr10	129811636	A	A	A	B	B	-	B	A	B	A
PUT-163a-71443228-3337	Chr10	129811650	A	A	A	B	B	-	B	A	B	A
ZM013234-0442	Chr10	129813485	A	A	A	B	B	A	B	A	B	A
PZE-110072258	Chr10	129881183	A	A	A	B	B	-	B	A	B	A
SYN29354	Chr10	130084850	A	A	A	B	B	A	B	A	B	A
SYN29356	Chr10	130085074	A	A	A	B	B	A	B	A	B	A
SYN29357	Chr10	130085094	A	A	A	B	B	A	B	A	B	A
PZE-110072468	Chr10	130125517	A	A	A	B	B	-	B	A	B	A
PZE-110072497	Chr10	130146256	A	A	A	B	B	-	B	A	B	A
SYN17529	Chr10	130622343	A	A	A	B	B	A	B	A	B	A
PZE-110072943	Chr10	130622913	A	A	A	B	B	A	B	A	B	A
SYN17536	Chr10	130623634	A	A	A	B	B	-	B	A	B	A
SYN17537	Chr10	130623796	A	A	A	B	B	A	B	A	B	A
SYN17538	Chr10	130623799	A	A	A	B	B	-	B	A	B	A
SYN17530	Chr10	130623926	A	A	A	B	B	A	B	A	B	A
SYN17531	Chr10	130625427	A	A	A	B	B	-	B	A	B	A
SYN17535	Chr10	130625754	A	A	A	B	B	A	B	A	B	A
PZE-110073014	Chr10	130676490	A	A	A	B	B	-	B	A	B	A
PZE-110073017	Chr10	130676622	A	A	A	B	B	-	B	A	B	A
SYN22123	Chr10	130676687	A	A	A	B	B	A	B	A	B	A
SYN22125	Chr10	130719878	A	A	A	B	B	A	B	A	B	A
umc1678	Chr10	130739116	A	A	A	B	B	-	B	A	B	A
ZM013873-0130	Chr10	131182268	A	A	A	B	B	-	B	A	B	A
PZE-110073412	Chr10	131241302	A	A	A	B	B	-	B	A	B	A
PZE-110073381	Chr10	131245546	A	A	A	B	B	-	B	A	B	A
PZE-110073500	Chr10	131395312	A	A	A	B	B	A	B	A	B	A
SYN39356	Chr10	131421620	A	A	A	B	B	A	B	A	B	A
SYN13093	Chr10	131445525	A	A	A	B	B	A	B	A	B	A
PZE-110073576	Chr10	131458237	A	A	A	B	B	-	B	A	B	A
PZE-110073579	Chr10	131458447	A	A	A	B	B	-	B	A	B	A
PZE-110073660	Chr10	131473104	A	A	A	B	B	-	B	A	B	A
SYN13096	Chr10	131475029	A	A	A	B	B	A	B	A	B	A
PZE-110073743	Chr10	131477506	A	A	A	B	B	-	B	A	B	B
SYN13102	Chr10	131489855	A	A	A	B	B	A	B	A	B	B
SYN13101	Chr10	131492744	A	A	A	B	B	A	B	A	B	B
PZE-110073847	Chr10	131497692	A	A	A	B	B	-	B	A	B	B
PZE-110073934	Chr10	131516950	A	A	A	B	B	A	B	A	B	B
SYN7869	Chr10	131518336	A	A	A	B	B	A	B	A	B	B
SYN7870	Chr10	131518454	A	A	A	B	B	A	B	A	B	B
PZE-110073895	Chr10	131578151	A	A	A	B	B	-	B	A	B	B
PUT-163a-60399754-3000	Chr10	131578184	A	A	A	B	B	A	B	A	B	B
PUT-163a-60399754-3002	Chr10	131578510	A	A	A	B	B	A	B	A	B	B
SYN15472	Chr10	131692591	A	A	A	B	B	-	B	A	B	B
PZA00342.9	Chr10	131693447	A	A	A	B	B	A	B	A	B	B
PZE-110074329	Chr10	131916999	A	A	A	B	-	A	B	A	B	B
ZM012507-0197	Chr10	131996474	A	A	A	B	B	A	B	A	B	B
SYN17463	Chr10	132005619	A	A	A	B	B	-	B	A	B	B
PUT-163a-29544141-1766	Chr10	132011929	A	A	A	B	B	-	B	A	-	-
bnlg1074	Chr10	132099992	A	A	-	B	B	-	B	A	B	B
PZE-110074757	Chr10	132236901	A	A	A	B	B	-	B	A	B	B
PZE-110074775	Chr10	132238697	A	A	A	B	B	-	B	A	B	B
PZE-110074805	Chr10	132244096	A	A	A	B	B	-	B	A	B	B
PZE-110074914	Chr10	132298191	-	A	A	B	B	A	B	-	B	B
PZE-110074955	Chr10	132780676	A	A	A	B	B	A	B	A	B	B
SYN17754	Chr10	133023496	A	A	A	B	B	A	B	A	B	B
PZE-110075161	Chr10	133086570	A	A	A	B	B	-	B	A	B	B
SYN17751	Chr10	133096046	A	A	A	B	B	-	B	A	B	B
SYN17753	Chr10	133096240	A	A	A	B	B	-	B	A	B	B
SYN13619	Chr10	133221405	A	A	A	B	B	-	B	A	B	B
SYN13629	Chr10	133222922	A	A	-	B	B	-	B	-	B	B
SYN13624	Chr10	133228088	A	A	A	B	B	-	B	A	B	B
SYN13626	Chr10	133236786	A	A	A	B	B	A	B	A	B	B
PUT-163a-110528154-112	Chr10	133242478	A	A	A	B	B	-	B	A	B	B
PUT-163a-89252435-4659	Chr10	133242571	A	A	A	B	B	A	B	A	B	B
SYN13628	Chr10	133246498	A	A	A	B	B	-	B	A	B	B
SYN4219	Chr10	133319158	A	A	A	B	B	A	B	A	B	B
SYN4216	Chr10	133326563	A	A	A	B	B	A	B	A	B	B
bnlg1250	Chr10	133411725	A	A	A	B	B	-	B	A	B	B
SYN4217	Chr10	133449754	A	A	A	B	B	-	B	A	B	B
PZE-110076264	Chr10	133558862	A	A	A	B	B	A	B	A	B	B
SYN11709	Chr10	133665033	A	A	A	B	B	-	B	A	B	B
PZE-110076741	Chr10	133736475	A	A	A	B	B	A	B	A	B	B
PZE-110076759	Chr10	133738092	A	A	A	B	B	A	B	A	B	B
SYN22969	Chr10	133751886	A	A	A	B	B	A	B	A	B	B
SYN22958	Chr10	133760584	A	A	A	B	B	-	B	A	B	B
SYN22962	Chr10	133764307	A	A	A	B	B	-	B	A	B	B
SYN22965	Chr10	133773084	A	A	A	B	B	A	B	A	B	B
SYN22956	Chr10	133778931	A	A	A	B	B	-	B	A	B	B
SYN22963	Chr10	133838316	A	A	A	B	B	-	B	A	B	B
SYN22979	Chr10	133845801	A	A	A	B	B	-	B	A	B	B
SYN22981	Chr10	133845804	A	A	A	B	B	-	B	A	B	B
PUT-163a-91878433-4794	Chr10	133899128	A	A	A	B	B	-	B	A	B	B
SYN36342	Chr10	134081900	A	A	A	B	B	-	B	A	B	B
ufg81	Chr10	134153612	A	A	A	B	B	A	B	A	B	B
SYN5552	Chr10	134158728	A	A	A	B	B	A	B	A	B	B
PZE-110077717	Chr10	134162118	A	A	A	B	B	A	B	A	B	B
SYN5553	Chr10	134163198	A	A	A	B	B	-	B	A	B	B
SYN5554	Chr10	134163231	A	A	A	B	B	A	B	A	B	B
PZE-110077699	Chr10	134168912	A	A	A	B	B	-	B	A	B	B
ay110167	Chr10	134175014	A	A	A	B	-	A	B	A	B	B
PZE-110077785	Chr10	134355604	A	A	A	B	B	A	B	A	B	B
SYN20896	Chr10	134464154	A	A	A	B	B	-	B	A	B	B
umc1506	Chr10	134476925	A	A	A	B	B	A	B	A	B	B
PZE-110078203	Chr10	134556149	A	A	A	B	B	A	B	A	B	B
SYN37247	Chr10	134613096	A	A	A	B	B	A	B	A	B	B
SYN37246	Chr10	134615174	A	A	A	B	B	A	B	A	B	B
PZE-110078631	Chr10	134657326	A	A	A	B	B	-	B	A	B	B
SYN25161	Chr10	135067061	A	A	A	B	B	A	B	A	B	B
SYN25160	Chr10	135067212	A	A	A	B	B	A	B	A	B	B
SYN25165	Chr10	135068865	A	A	A	B	B	A	B	A	B	B
PZE-110079789	Chr10	135306511	A	A	A	B	B	A	B	A	B	B
PZE-110079791	Chr10	135307275	A	A	A	B	B	A	B	A	B	B
ufg28a	Chr10	135348653	A	A	A	B	B	A	B	A	B	B
PZE-110079903	Chr10	135455638	A	A	A	B	B	A	B	A	B	B
PZE-110079923	Chr10	135492546	A	A	A	B	B	A	B	A	B	B
SYN19546	Chr10	135574878	A	A	A	B	B	A	B	A	B	B
SYN19545	Chr10	135574971	A	A	A	B	B	A	B	A	B	B
SYN19544	Chr10	135575124	A	A	A	B	B	A	B	A	B	B
SYN19550	Chr10	135578523	A	A	A	B	B	A	B	A	B	B
SYN19549	Chr10	135595692	A	A	A	B	B	A	B	A	B	B
SYN17664	Chr10	135674737	A	A	A	B	B	A	B	A	B	B
PZE-110080018	Chr10	135677078	A	A	A	B	B	A	B	A	B	B
SYN17666	Chr10	135685599	A	A	A	B	B	A	B	A	B	B
SYN17675	Chr10	135686932	A	A	A	B	B	A	B	A	B	B
SYN17672	Chr10	135687710	A	A	A	B	B	A	B	A	B	B
SYN17667	Chr10	135691771	A	A	A	B	B	A	B	A	B	B
SYN17670	Chr10	135691881	A	A	A	B	B	A	B	A	B	B
SYN9278	Chr10	135742354	A	A	A	B	B	A	B	A	B	B
SYN9277	Chr10	135750039	A	A	A	B	B	A	B	A	B	B
PZE-110080409	Chr10	135832313	A	A	A	B	B	A	B	A	B	B
SYN4831	Chr10	135898926	A	A	A	B	B	A	B	A	B	B
SYN4826	Chr10	135903087	A	A	A	B	B	A	B	A	B	B
SYN4819	Chr10	135905568	A	A	A	B	B	A	B	A	B	B
SYN4812	Chr10	135906749	A	A	A	B	B	A	B	A	B	B
SYN4816	Chr10	135908248	A	A	A	B	B	A	B	A	B	B
SYN4811	Chr10	135966865	A	A	A	B	B	A	B	A	B	B
SYN15406	Chr10	136073529	A	A	A	B	B	A	B	A	B	B
SYN15407	Chr10	136074220	A	A	A	B	B	A	B	A	B	B
SYN36781	Chr10	136228857	A	A	A	B	B	A	B	A	B	B
PZE-110081226	Chr10	136228957	A	A	A	B	B	A	B	A	B	B
PZE-110081320	Chr10	136247228	A	-	-	B	B	A	B	A	B	B
PZE-110082314	Chr10	136504951	A	A	B	B	B	A	B	A	B	B
PZE-110082173	Chr10	136754900	A	A	B	B	B	A	B	A	B	B
PZE-110082048	Chr10	136803899	A	A	B	B	B	A	B	A	B	B
PZE-110082557	Chr10	136884561	A	A	B	B	B	A	B	A	B	B
SYN18728	Chr10	137105575	A	A	B	B	B	A	B	A	B	B
SYN18725	Chr10	137105713	A	A	B	B	B	A	B	A	B	B
SYN18727	Chr10	137105803	A	A	B	B	B	A	B	A	B	B
SYN18726	Chr10	137106022	A	A	B	B	B	A	B	A	B	B
SYN18730	Chr10	137106570	A	A	B	B	B	A	B	A	B	B
SYN18729	Chr10	137106649	A	A	B	B	B	A	B	A	B	B
SYN11358	Chr10	137214068	A	A	B	B	B	A	B	A	B	B
PZE-110083337	Chr10	137218871	A	A	B	B	B	A	B	A	B	B
PZE-110083371	Chr10	137224847	A	A	B	B	B	A	B	A	B	B
PZE-110083604	Chr10	137299130	A	A	B	B	B	A	B	A	B	B
umc1477	Chr10	137334421	A	A	B	B	B	A	B	A	B	B
PZE-110083952	Chr10	137457806	A	A	B	B	B	A	B	A	B	B
PZA-001456002	Chr10	137512196	A	A	B	B	B	A	B	A	B	B
PZE-110084185	Chr10	137661030	A	A	B	B	B	A	B	A	B	B
PZE-110084409	Chr10	137839799	A	A	B	B	B	A	B	A	B	B
PZE-110084609	Chr10	137920849	A	A	B	B	B	A	B	A	B	B
PZE-110084754	Chr10	137929862	A	A	B	B	B	A	A	A	B	B
PZE-110085234	Chr10	138157807	A	A	B	B	B	A	A	A	B	B
PZE-110085540	Chr10	138350431	A	A	B	B	B	A	A	A	B	B
SYN28389	Chr10	138395178	A	A	B	B	B	A	A	A	B	B
SYN28388	Chr10	138395286	A	A	B	B	B	A	A	A	B	B
SYN28386	Chr10	138396394	A	A	B	B	B	A	A	A	B	B
SYN28385	Chr10	138396527	A	A	B	B	B	A	A	A	B	B
PZE-110085656	Chr10	138500750	A	A	B	B	-	A	A	A	B	B
PZE-110085763	Chr10	138511994	A	A	B	B	B	A	A	A	B	B
SYN30305	Chr10	138706524	A	B	B	B	B	A	A	A	B	B
SYN30310	Chr10	138706815	A	B	B	B	B	A	A	A	B	B
SYN30303	Chr10	138707892	A	B	B	B	B	A	A	A	B	B
SYN30301	Chr10	138707969	A	B	B	B	B	A	A	A	B	B
PZE-110086343	Chr10	138724974	A	B	B	B	B	A	A	A	B	B
ZM013029-0340	Chr10	138870456	A	B	B	B	B	A	A	A	B	B
umc1045	Chr10	139064209	A	B	B	B	B	A	A	A	B	B
SYN9254	Chr10	139188086	A	B	B	B	B	A	A	A	B	B
SYN9253	Chr10	139188134	A	B	B	B	B	A	A	A	B	B
SYN9251	Chr10	139188566	A	B	B	B	B	A	A	A	B	B
SYN18456	Chr10	139204731	A	B	B	B	B	A	A	A	B	B
mmp71	Chr10	139272053	A	B	B	B	B	A	A	A	B	B
SYN18469	Chr10	139272099	A	B	B	B	B	A	A	A	B	B
PZA02663.1	Chr10	139272188	A	B	B	B	B	A	A	A	B	B
SYN18458	Chr10	139272252	A	B	B	B	B	A	A	A	B	B
SYN18457	Chr10	139272472	A	B	B	B	B	A	A	A	B	B
SYN18463	Chr10	139272538	A	B	B	B	B	A	A	A	B	B
SYN18465	Chr10	139272539	A	B	B	B	B	A	A	A	B	B
SYN18462	Chr10	139294944	A	B	B	B	B	A	A	A	B	B
SYN18452	Chr10	139295068	A	B	B	B	B	A	A	A	B	B
SYN18453	Chr10	139297951	A	B	B	B	B	A	A	A	B	B
SYN18455	Chr10	139298097	A	B	B	B	B	A	A	A	B	B
SYN18474	Chr10	139298690	A	B	B	B	B	A	A	A	B	B
SYN18477	Chr10	139299714	A	B	B	B	B	A	A	A	B	B
SYN18471	Chr10	139299742	A	B	B	B	B	A	A	A	B	B
SYN18461	Chr10	139299812	A	B	B	B	B	A	A	A	B	B
SYNGENTA14996	Chr10	139300583	A	B	B	B	B	A	A	A	B	B
PZE-110087530	Chr10	139367146	A	B	B	B	B	A	A	A	B	B
PUT-163a-28983766-1697	Chr10	139479885	A	B	B	B	B	A	A	A	B	B
PUT-163a-88747784-4527	Chr10	139479967	A	B	B	B	B	A	A	A	B	B
SYN21905	Chr10	139503111	A	B	B	B	B	A	A	A	B	B
PZE-110087849	Chr10	139505536	A	B	B	B	B	A	A	A	B	B
SYN17894	Chr10	139552175	A	B	B	B	B	A	A	A	B	B
PZE-110087958	Chr10	139649719	A	B	B	B	B	A	A	A	B	B
bnlg1028	Chr10	139930454	A	B	B	B	B	A	A	A	B	B
PZE-110088311	Chr10	139982490	A	B	B	B	B	A	A	A	B	B
PZE-110088626	Chr10	140116579	A	B	B	B	B	A	A	A	B	B
PZE-110088629	Chr10	140119850	A	B	B	B	B	A	A	A	B	B
PZE-110088808	Chr10	140169330	A	B	B	B	B	A	A	A	B	B
PZE-110088931	Chr10	140264215	A	B	B	B	B	-	-	A	B	B
PZE-110089201	Chr10	140338874	A	B	B	B	B	A	A	A	B	B
SYN17905	Chr10	140370468	A	B	B	B	B	A	A	A	B	B
SYN17906	Chr10	140375385	A	B	B	B	B	A	A	A	B	B
PZA03570.1	Chr10	140377761	A	B	B	B	B	A	A	A	B	B
umc2122	Chr10	140379777	A	B	B	B	B	A	A	A	B	B
PZE-110090412	Chr10	140544892	A	B	B	B	B	A	A	A	B	B
SYN9604	Chr10	140562131	A	B	B	B	B	A	A	A	B	B
PZA01995.2	Chr10	140680221	A	B	B	B	B	A	A	A	B	B
SYN37375	Chr10	140696685	A	B	B	B	B	A	A	A	B	B
SYN37372	Chr10	140696756	A	B	B	B	B	A	A	A	B	B
SYN37373	Chr10	140696858	A	B	B	B	B	A	A	A	B	B
SYN37370	Chr10	140696987	A	B	B	B	B	A	A	A	B	B
SYN37367	Chr10	140697146	A	B	B	B	B	A	A	A	B	B
PZE-110090887	Chr10	140758024	A	B	B	B	B	A	A	A	B	B
SYN37374	Chr10	140832404	A	B	B	B	B	A	A	A	B	B
PZE-110091041	Chr10	140869639	A	B	B	B	B	A	A	A	B	B
SYN13121	Chr10	141706563	A	B	B	B	B	A	A	A	B	B
SYN13120	Chr10	141716213	A	A	B	B	B	A	A	A	B	B
PZE-110092089	Chr10	141728306	A	A	B	B	B	A	A	A	B	B
SYN4063	Chr10	141805462	A	A	B	-	B	A	A	A	B	B
SYN4065	Chr10	141806128	A	A	B	B	B	A	A	A	B	B
SYN4068	Chr10	141806171	A	-	B	B	B	A	-	A	B	B
SYN4064	Chr10	141806270	A	A	B	B	B	A	A	A	B	B
SYN4066	Chr10	141806663	A	A	B	B	B	A	A	A	B	B
PZE-110093416	Chr10	142134842	A	A	B	A	B	A	A	A	B	B
SYN38150	Chr10	142157818	A	A	B	A	B	A	A	A	B	B
SYN38152	Chr10	142157913	A	A	B	A	B	A	A	A	B	B
SYN38151	Chr10	142159831	A	A	B	A	B	A	A	A	B	B
SYN38149	Chr10	142264161	A	A	B	A	B	A	A	A	B	B
SYN36705	Chr10	142358937	A	A	B	A	B	A	A	A	B	B
SYN36714	Chr10	142359253	A	A	B	A	B	A	A	A	B	B
SYN36712	Chr10	142359267	A	A	B	A	B	A	A	A	B	B
SYN36710	Chr10	142361378	A	A	B	A	B	A	A	A	B	B
SYN36711	Chr10	142361383	A	A	B	A	B	A	A	A	B	B
SYN36709	Chr10	142410207	A	A	B	A	B	A	A	A	B	B
SYN16965	Chr10	142619429	A	A	B	A	B	A	A	A	B	B
SYN17829	Chr10	142737686	A	A	B	A	B	-	-	A	B	B
PZE-110094577	Chr10	142745374	A	A	B	A	B	A	A	A	B	B
SYN17828	Chr10	142761512	A	A	B	A	B	A	A	A	B	B
SYN17825	Chr10	142762459	A	A	B	A	B	A	A	A	B	B
SYN17827	Chr10	142762749	A	A	B	A	B	A	A	A	B	B
PUT-163a-71329895-3181	Chr10	142762856	A	A	B	A	B	A	A	A	B	B
SYN9690	Chr10	142831174	A	A	B	A	B	A	A	A	B	B
SYN9685	Chr10	142831352	A	A	B	A	B	A	A	A	B	B
SYN9683	Chr10	142832529	A	A	B	A	B	A	A	A	B	B
PZE-110094832	Chr10	142864238	A	A	B	A	B	A	A	A	B	B
PZE-110094849	Chr10	142866556	A	A	B	A	B	A	A	A	B	B
PZE-110094885	Chr10	142870233	A	A	B	A	B	A	A	A	B	B
bnlg2190	Chr10	142870468	A	A	B	A	-	A	A	A	B	B
SYN9684	Chr10	142887894	A	A	B	A	B	A	A	A	B	B
SYN9682	Chr10	142888248	A	A	B	A	B	A	A	A	B	B
SYN24308	Chr10	142976339	A	A	B	A	B	A	A	A	B	B
SYN24304	Chr10	142981212	A	A	B	A	B	A	A	A	B	B
PZE-110095199	Chr10	142984765	A	A	B	A	B	A	A	A	B	B
PZE-110095272	Chr10	143078702	A	A	B	A	B	A	A	A	B	B
SYN8162	Chr10	143133113	A	A	B	A	B	A	A	A	B	B
PZE-110095392	Chr10	143136023	A	A	B	A	B	A	A	A	B	B
ZM013721-0346	Chr10	143136694	A	A	B	A	B	A	A	A	B	B
SYN8144	Chr10	143158361	A	A	B	A	B	A	A	A	B	B
SYN1018	Chr10	143503768	A	A	B	A	B	A	A	A	B	B
SYN21831	Chr10	143571450	A	A	B	A	B	A	A	A	B	B
SYN21829	Chr10	143571508	A	A	B	A	B	A	A	A	B	B
SYN21826	Chr10	143599048	A	A	B	A	B	A	A	A	B	B
PUT-163a-29544531-1779	Chr10	143599150	A	A	B	A	B	A	A	A	B	B
PUT-163a-60355361-2765	Chr10	143599461	A	A	B	A	B	A	A	A	B	B
SYN21824	Chr10	143599781	A	A	B	A	B	A	A	A	B	B
PUT-163a-28986412-1715	Chr10	143643552	-	-	B	A	B	A	A	B	B	B
SYN39323	Chr10	143787622	A	A	B	A	B	A	A	B	A	B
SYN39330	Chr10	143794647	A	A	B	A	B	A	A	B	A	B
SYN39332	Chr10	143794696	A	A	B	A	B	A	A	B	A	B
SYN39326	Chr10	143794853	A	A	B	A	B	A	A	B	A	B
SYN39312	Chr10	143795945	A	A	B	A	B	A	A	B	A	B
SYN1014	Chr10	143880486	A	A	B	A	B	A	A	B	A	B
SYN1010	Chr10	143884375	A	A	B	A	B	A	A	B	A	B
PZE-110097359	Chr10	143893671	A	A	B	A	B	A	A	B	A	B
PZE-110097371	Chr10	143957184	A	A	B	A	B	A	A	B	A	B
SYN656	Chr10	143972257	A	A	B	A	B	A	A	B	A	B
SYN655	Chr10	143972267	A	A	B	A	B	A	A	B	A	B
SYN650	Chr10	144092696	A	A	B	A	B	A	A	B	A	B
SYN651	Chr10	144099676	A	A	B	A	B	A	A	B	A	B
PZE-110097539	Chr10	144100796	A	A	B	A	B	A	A	B	A	B
SYN6069	Chr10	144104746	A	A	B	A	B	A	A	B	A	B
SYN6065	Chr10	144105113	A	A	B	A	B	A	A	B	A	B
SYN6064	Chr10	144105194	A	A	B	A	B	A	A	B	A	B
PZE-110097661	Chr10	144128500	A	A	B	A	B	A	A	B	A	B
PZE-110097664	Chr10	144129627	A	A	B	A	B	A	A	B	A	B
PZE-110097736	Chr10	144153831	A	A	B	A	B	A	A	B	A	B
SYN6072	Chr10	144213388	A	A	B	A	B	A	A	B	A	B
SYN6070	Chr10	144213421	A	A	B	A	B	A	A	B	A	B
PZE-110097954	Chr10	144217381	A	A	B	A	B	A	A	B	A	B
SYN12158	Chr10	144219012	A	A	B	A	B	A	A	B	A	B
SYN12162	Chr10	144225527	A	A	B	A	B	A	A	B	A	B
SYN12161	Chr10	144226679	A	A	B	A	B	A	A	B	A	B
umc1084	Chr10	144227715	A	A	B	A	B	A	A	B	A	B
SYN12154	Chr10	144229193	A	A	B	A	B	A	A	B	A	B
SYN12163	Chr10	144229782	A	A	B	A	B	A	A	B	A	B
SYN38569	Chr10	144370030	A	A	B	A	B	A	A	B	A	B
PZA00130.9	Chr10	144380929	A	A	B	A	B	A	A	B	A	B
PZA00130.7	Chr10	144381037	A	A	B	A	B	A	A	B	A	B
SYN22945	Chr10	144424024	A	A	B	A	B	A	A	B	A	B
SYN22938	Chr10	144446205	A	A	B	A	B	A	A	B	A	B
SYN22940	Chr10	144446344	A	A	B	A	B	A	A	B	A	B
SYN22943	Chr10	144453739	A	A	B	A	B	A	A	B	A	B
PZE-110098401	Chr10	144459262	A	A	B	A	B	A	A	B	A	B
PZA-002969009	Chr10	144718006	A	A	B	A	B	A	A	B	A	B
bnlg1677	Chr10	144729242	A	A	B	A	B	A	A	B	A	B
SYN4350	Chr10	144818887	A	A	B	A	B	A	A	B	A	B
SYN4351	Chr10	144822997	A	A	B	A	B	A	A	B	A	B
SYN4349	Chr10	144826026	A	A	B	A	B	A	A	B	A	B
SYN4353	Chr10	144826622	A	A	B	A	B	A	A	B	A	B
PZE-110099037	Chr10	144987226	A	A	B	A	B	A	A	B	A	B
SYN7277	Chr10	144992030	A	A	B	A	B	A	A	B	A	B
SYN7280	Chr10	144994526	A	A	B	A	B	A	A	B	A	B
PUT-163a-60356225-2792	Chr10	145134788	A	A	B	A	B	A	A	B	-	B
SYN15701	Chr10	145135964	A	A	B	A	B	A	A	B	A	B
SYN15700	Chr10	145135992	A	A	B	A	B	A	A	B	A	B
PZA-002049001	Chr10	145157842	A	A	B	A	B	A	A	B	A	B
ay110016	Chr10	145157934	A	A	B	A	B	A	A	-	A	B
SYN15702	Chr10	145158286	A	A	B	A	B	A	A	B	A	B
SYN29534	Chr10	145318079	A	A	B	A	B	A	A	B	A	B
PZE-110099681	Chr10	145391437	A	A	A	A	B	A	A	B	A	B
SYN17678	Chr10	145397089	A	A	A	A	B	A	A	B	A	B
SYN17679	Chr10	145399682	A	A	A	A	B	A	A	B	A	B
SYN35157	Chr10	145461035	A	A	A	A	B	A	A	B	A	B
SYN35158	Chr10	145463401	A	A	A	A	B	A	A	B	A	B
SYN35159	Chr10	145463410	A	A	A	A	B	A	A	B	A	B
PZE-110100195	Chr10	145471923	A	A	A	A	B	A	A	B	A	B
SYN36092	Chr10	145634758	A	A	A	A	B	A	A	B	A	B
PZE-110100685	Chr10	145717294	A	A	A	A	B	A	A	B	A	B
PZE-110100695	Chr10	145719382	A	A	A	A	B	A	A	B	A	B
PZE-110101412	Chr10	145892048	A	A	A	A	B	A	A	B	A	B
PZE-110101640	Chr10	145906407	A	A	A	A	B	A	A	B	A	B
mmp181	Chr10	145960672	-	A	A	A	B	A	A	B	A	B
bnlg1839	Chr10	145970488	A	A	A	A	B	A	A	B	A	B
umc1176	Chr10	146102564	A	A	A	A	B	B	A	B	A	B
SYN8530	Chr10	146117757	A	-	-	-	B	B	A	B	A	B
umc2351	Chr10	146226251	A	A	A	A	B	B	A	B	A	B
SYN8538	Chr10	146226302	A	A	A	A	B	B	A	B	A	B
bnlg1360	Chr10	146244988	A	A	A	A	B	B	A	B	A	B
SYN11610	Chr10	146397055	A	A	A	A	B	B	A	B	A	B
PZE-110102725	Chr10	146666198	A	A	A	A	B	B	A	B	A	B
PZE-110102769	Chr10	146706556	A	A	A	A	B	B	A	B	A	B
PZE-110102934	Chr10	146722085	A	A	A	A	B	B	A	B	A	B
SYN15271	Chr10	146816340	A	A	A	A	B	B	A	B	A	B
PZE-110103019	Chr10	146874700	A	A	A	A	B	B	A	B	A	B
SYN15280	Chr10	146875394	A	A	A	A	B	B	A	B	A	B
SYN15277	Chr10	146887788	A	A	A	A	B	B	A	B	A	B
SYN15272	Chr10	146889941	A	A	A	A	B	B	A	B	A	B
SYNGENTA16139	Chr10	146890359	A	A	A	A	B	B	A	B	A	B
SYN15273	Chr10	146896320	A	A	A	A	B	B	A	B	A	B
PZE-110103147	Chr10	146896542	A	A	A	A	B	-	A	B	A	B
PZE-110103149	Chr10	146898709	A	A	A	A	B	-	A	B	A	B
PZE-110103156	Chr10	146899975	A	A	A	A	B	-	A	B	A	B
SYN15282	Chr10	146902700	A	A	A	A	B	-	A	B	A	B
SYN12664	Chr10	146944887	A	A	A	A	B	-	A	B	A	B
SYN12666	Chr10	146960088	A	A	A	A	B	-	A	B	A	B
PZB01471.1	Chr10	147052355	A	-	A	A	B	B	A	B	A	B
PZB01471.3	Chr10	147052415	A	A	A	A	B	B	A	B	A	B
bnlg1450	Chr10	147054606	A	A	A	A	B	-	A	B	A	B
SYN11753	Chr10	147241721	A	A	A	A	B	B	A	B	A	B
SYN11747	Chr10	147242159	A	A	A	A	B	-	A	B	A	B
SYN11750	Chr10	147243275	A	A	A	A	B	B	A	B	A	B
SYN11749	Chr10	147243591	A	A	A	A	B	-	A	B	A	B
SYN11748	Chr10	147244051	A	A	A	A	B	B	A	B	A	B
SYN19616	Chr10	147354371	A	A	A	A	B	-	A	B	A	B
SYN35586	Chr10	147770424	A	A	A	A	B	B	A	B	A	B
SYN35585	Chr10	147770434	A	A	A	A	B	B	A	B	A	B
SYN20301	Chr10	147799105	A	A	A	A	B	B	A	B	A	B
SYN20303	Chr10	147802978	A	A	A	A	B	B	A	B	A	B
SYN20302	Chr10	147803026	A	A	A	A	B	B	A	B	A	B
PUT-163a-101396692-24	Chr10	147804370	A	A	A	A	B	B	A	B	A	B
PZE-110105327	Chr10	147857152	A	A	A	A	B	B	A	B	A	B
PZE-110105598	Chr10	147936097	A	A	A	A	B	-	A	B	A	B
PZE-110105621	Chr10	147939451	A	A	A	A	B	B	A	B	A	B
SYN22565	Chr10	147949723	A	A	A	A	B	-	A	B	A	B
SYN22569	Chr10	147952330	A	A	A	A	B	-	A	B	A	B
SYN22556	Chr10	147955971	A	A	A	A	B	B	A	B	A	B
SYN22564	Chr10	147957392	A	A	A	A	B	B	A	B	A	B
SYN22567	Chr10	147989406	A	A	A	A	B	-	A	B	A	B
SYN22560	Chr10	148008843	A	A	A	A	B	B	A	B	A	B
PZE-110106108	Chr10	148114326	A	A	A	A	B	B	A	B	B	B
SYN20558	Chr10	148123519	A	A	A	A	B	B	A	B	B	B
SYN20555	Chr10	148123642	A	A	A	A	B	B	A	B	B	B
SYN19213	Chr10	148398912	A	A	A	A	B	B	A	B	B	A
SYN19211	Chr10	148399189	A	A	A	A	B	B	A	B	B	A
SYN19208	Chr10	148399263	A	A	A	A	B	B	A	B	B	A
SYN19209	Chr10	148407097	A	A	A	A	B	B	A	B	B	A
SYN19203	Chr10	148407599	A	A	A	A	B	B	A	B	B	A
SYN19202	Chr10	148408537	A	A	A	A	B	B	A	B	B	A
SYN19206	Chr10	148408700	A	A	A	A	B	B	A	B	B	A
SYN19210	Chr10	148414099	A	A	A	A	B	B	A	B	B	A
SYN19919	Chr10	148509740	A	A	A	A	B	B	A	B	B	A
SYN19917	Chr10	148511262	A	A	A	A	B	B	A	B	B	A
SYN19920	Chr10	148526842	A	A	A	A	B	B	A	B	B	A
umc2021	Chr10	148626695	B	A	A	A	B	-	A	B	B	A
SYN19279	Chr10	148637743	B	A	A	A	B	-	A	B	B	A
SYN19288	Chr10	148656612	B	A	A	A	B	B	A	B	B	A
SYN19303	Chr10	148670354	B	A	A	A	B	B	A	B	B	A
SYN19290	Chr10	148680571	B	A	A	A	B	B	A	B	B	A
SYN19285	Chr10	148680678	B	A	A	A	B	B	A	B	B	A
SYN19287	Chr10	148723309	B	A	A	A	B	-	A	B	B	A
SYN19286	Chr10	148729894	A	A	A	A	B	-	A	B	B	A
SYN19780	Chr10	148914063	A	A	A	A	B	B	A	B	B	A
SYN19781	Chr10	148914087	A	A	A	A	B	B	A	B	B	A
SYN19774	Chr10	148914195	A	A	A	A	B	B	A	B	B	A
PZE-110108403	Chr10	148918520	A	A	A	A	B	B	A	B	B	A
PZE-110109364	Chr10	149246968	A	A	A	A	B	B	A	B	A	A
PZE-110109365	Chr10	149247372	A	A	A	A	B	B	A	B	A	A
PZE-110109454	Chr10	149259107	A	A	A	A	B	B	A	B	A	A
PZE-110109455	Chr10	149259527	A	A	A	A	B	B	A	B	A	A
PUT-163a-60399303-2993	Chr10	149359768	A	A	A	A	B	B	A	B	A	A
PUT-163a-60399303-2992	Chr10	149359777	A	A	A	A	B	B	A	B	A	A
SYN10867	Chr10	149396235	A	A	A	A	B	B	A	B	A	A
SYN10868	Chr10	149396420	A	A	A	A	B	B	A	B	A	A
PUT-163a-4730271-2132	Chr10	149632765	A	A	A	A	B	B	A	B	A	A
SYN13564	Chr10	149652762	A	A	A	A	B	B	A	B	A	A
SYN13574	Chr10	149653540	A	A	A	A	B	B	A	B	A	A
PZE-110110463	Chr10	149697955	A	A	A	A	B	B	A	B	A	A
SYN36520	Chr10	149699311	A	A	A	A	B	B	A	B	A	A
SYN36521	Chr10	149699329	A	A	A	A	B	B	A	B	A	A
PUT-163a-149071204-827	Chr10	149751701	A	A	A	A	B	B	A	B	A	A
SYN36514	Chr10	149775924	A	A	A	A	B	B	A	B	A	A
AGenotypic data for each of the 10 IBMRILs. A=homozygous B73; B=homozygous Mo17; missing data are represented with hyphens.
