# Supplementary material for: Meiotic crossovers characterized by haplotype-specific chromosome painting in maize
Source: Nat Commun. 2019 Oct 10;10:4604. doi: 10.1038/s41467-019-12646-z (PMC6787048; doi:10.1038/s41467-019-12646-z)
Supplement: Supplementary file 8 — Supplementary Data 4 [file 41467_2019_12646_MOESM8_ESM.xlsx]

## Sheet: Oligo sequences
Supplementary Data 4. Sequences of all oligos included in FISH probes hapB and hapM
Oligos for hapB	Oligos for hapM
TAAGTTTTACTGAGCTAGGCATGTGTTTGGTCTATAGCTACAATT	TAAGTTTTACTGAGTCAGACATGTGTTTGGTCTATAGCTACAATT
TTACCAAAACGGCATCCAGACGCTATTTTAAGGCTCTCTTTATTT	AAATAAAGAGAGCCTTAAAATACCGTTCGGATGCGGTTTTGGTAA
ACTGATAGTTAGAGAGAATTCGACCTATAATCCTAAATCTGTCAC	ACTGATAGTTAGAGAGAAGTCGACCTATAACCGTAAATATGTCAC
CCCGCCTTATATCGAGTGACAGATTTAGGATTATAGGTCGAATTC	GAAGTCGACCTATAACCGTAAATATGTCACTCGATATAAGGCGGG
AATCGGTTTTCTCCCAAACATTTTGCCCAACAACCAGATAAGATA	TATCTTATCTTGTTGTTGGGCGAAATGTGTGGGAGAAAACCGATT
CATTAGGGTTCACGCCCGCGCAGTCCAGCCTGAGGATCGGTGCCG	CGACACCGATCCTCAGGCTGGACTGCGCAGGCACGAACCCTAATG
CTCCCCGACCGTAGCCTCCACTCACATGACATGATGGCAGGCAGG	CGACCGACCGGTAGCTTCCACTCACATGACACGATGGCAGGCAGA
CTGCTAGTGCCAGCCCAGACATATAGATGATATATCCTTTCAAAC	GTTTGAAAGGATAGATCATCTATATGGTTGGGCTGGCACTAGCAG
TGAGCGTAAAATAGCGTTAGATGTAGCCTAAATGTTGCATGAGTA	TACTCATGCAACATTTAAGCTATATCTAACGTTATTTTACGCTCA
AATCAAAATCCCTTCGTTTATGTTCGCCGCTTAGACTTGAAGAGC	AATCAAAATCCCTTCATTTATTTTCGTCGCTTAGACTTGAAGAGT
AGGTCTCAGTCGGCCTGGTTTCAATCAGCACGTGTTGAGATAGGT	ACCTAACTCAACACGTGCTAATTGAAACTAGGCTGACTGAGACCT
GGAGGAGTGAAAGCAAAAAGAGAAACCAGAGCAAGTGATGAAGAT	ATCTTCATCACTCGCTATGGTTTCTCTTTTCGCTTTCACTCTTCC
CTGGCATAAAACCTGAGTCTGAAGTCCTATACCTGAAATACTTGA	TCGAGTATTTCAGATATAGGGCTTCAGACTCGGGTTTTATGCCAG
TGTTGGGAAGAATGAGATCGAACTAATAGATGTAAGAAATGGATC	GGTGTTGGGAATGAGATCGAACTAATAGATGTAAGAAATGGATCA
TAGTTTCAATAAAGTATCATGTCCTATGGTGCACATTATTCTGGC	GCCAGAATAATGTGCACCAATATTACATGATACTTTATTGAAACT
GAAGATTGCTAAGTTGAACACATGTCTTAAATAGAGGTTACACTT	GAAGACTGCTAAGTTGAACACGCGTCTTAACTAGAGGTTACACTT
ATCAAGGACAACGTTCTTAGTCATGGGTCACTGCCAATGTACCCG	ATCAAGGACAACGTTCTTGAGTCGTGGGTCACTACCAATGTACCT
TATAGTTAAGCAGTAGAGAAGCTAGGTAATAATTCACTCTGTCCA	TATAGTTAAGCAGTAGAGAAGCTAGGTAATTCACTCTGTCCACTT
CGTTTCTATGAGCATACTGTTCCGTTCGTTGATCTATATAAGTGA	TCACTTATATAGATCAACGAATGTATCAGTATGCTCAAAGAAACG
GTAATGGAGAATAAAGGTTGGATGACTCACTGAAAAATTACGAGA	GTAATGGAGAATATAGGTTCGACGACTCACTGAAATAATACGAGA
GAATCCGAACTATCTGAACTTGTATTTGATCTACCTGAACCTGAA	TTCATGTTCAGATAGATCAGATATAAGTTCAGATAATTCGGATTC
GGCGGTACCACGTAGGCGTACGGCGGGGAATGGTCGTCGACTCGT	GAGTCGACGACCATTCCCCGCCGTACGACGCCTACGTAGTACCGC
GGATTCAAGATCCGTACGTCTGCTGGCTCCGTTGTCTCTGTTCCA	TGGAACAGAGACAACGGAGCCAGACGTACGGATCTTGAATCCACA
GCTCTGTACACTGGGTGGCATTTTCACTGTTACTGGTTAGAGACA	GCTCTGTACACTGGGTGATATTTTTACTGTTACTGGTTAGAGAAA
TTGCTTCATACTGTTGTTCTGGAGCATGCTAGTATTATTGCCACT	AGTGGCAATAATACTAGCATGCTCCAGAACAGTATGAAGCAAGGC
TCCATGATATAGCTCGGAAGTTACAAAGACATAGCTGGTATCGCT	GTCCATGATATAGCTCAGAAGTTACAAAGACAGCTGGTATCGCTA
GTCCAGCCATATATATCCGCGTCCTTGACAAAGTGAGATAGGCTC	GTCCAGCCATATATCCGCGTCCTTCACAAAGTGAGATAGGCTCCA
TTCTAGATCCTCAACTCGTCTTCTAATGTCCGTTTAATAATTCAG	CTGAATTATTAAATGGACATTAGAAAACGTGTTGAGGATCTAGAA
TTTCCTATAATCCTAGCCATATACACACGGTGGAATAAATTGTCA	TTCCTATAATCTTAGCCATATACACATACGGTGGAATAAATTGTC
AGGTTGGTCGCCACTGAAACAGAGAGGATGCTGGTGGGCCGCTGG	AGGTTGGTCGCCACTAAAACTGAGAGGATACTGGTGGGCCGCTGG
ACAAAATCAAACCACACTAATAGAACGACTAAGCACAAACAGAAG	ACAAAATAAAACCCGAGTAATAGAACGACTAAGCACAAACAGAAG
AATCGCCAACCATGTTATTATCAGAGTTCTGTAAAGTCGTAGCTA	TAGCTACGACTTTACTTATCTCTGATAATAACATGGTTGGCGATT
AAGCTAAATTTGAGGCACCAGTATTGCACTTAAATAGGATAAACA	TGTTTATCCTATTTAAGTGCAAGACTAGTTCCTCAAATTTAGTTT
AAGATTTTGCACTAACCTAATATACCTCGGTCTGCTCAGTTGGTC	GACCAACTGAGCAGACCGAGGTATAGGTTAGTGAAAATCTTAATG
CCACACCAAGATGAAAGAACAATATTTGGAGATAGATGAAGAACG	CCACACCAAGATGAAAAACAATACTTGGAGATGGATGAAGAACGA
ATGCTTATTTCTCTTTCCCTATCACTGGACCGTTACCTATATATA	ATGCTTATTCCTCTTTCCCTACCACTAGAACGTTACCTATATATA
TGACTTGCTTTGTCCGTCTCCAGAACGAGTTCTATTTCAATATAG	TGACTTGCTTTGCCGGTCTCCAAAACGAGTTCTATTTCAATATAG
CAGGAAGCAAACTAGAGTATTAGGTTAGGTATATTCCGATTCCAG	CAGGAAGCAAACTAGCATTAGGTTAGGTATATTCTGATACCAGCT
GTTTTGTAATTAAGCGCATGTGTTAGTCCTCCTGATTGTTGGCAT	GTTTTGTAATTAGGCGCATGTTTAGTCCTGCTGATTATTGGCATC
CGGATTTTGGATGCCAACAATCAGGAGGACTAACACATGCGCTTA	TTAGGCGCATGTTTAGTCCTGCTGATTATTGGCATCCAAAATCCG
AGAACAGGGCATCCTAATGATTAGCAGTAGGCAAGCTGGGCCTAC	GTAGGCCCAGCTTGACTACTAGTAATCATTAGGATGCCCTGTTCT
GTTGCACTTGCTTTCGATTTCACTACTCTCAGTTGGGGGCTGGCT	GAGCCAGCCCCAACCGAGAGTACTGAAATCGAAAGCAAGTGCAAC
CGAGATCTGGCCGGCCTATGGATGCCACGTTCCTATCTTCGAGTC	GACTCGAAGATAGGAGCGTGGCACCCATAGGCTGACCAGATCTCG
AAACACGGTGTTATGTTCAGGAAATTGCCTGTATGACACTATGAA	TTCATAGTGTCATACAGGAAATTCATGAACATAACACCGTGTTTG
TTTATTATTACTATCTCGGTGTCTCATAGATTAGTTTATACATGT	ACATTTATAAATTAATCTATGAGACACTGAGAGAGTAATAATAAA
AGGGTCCCAATCAACACCGTAGAAATTCTAGTCCTATGCAGGCCC	AGGGCCCCAATCAACACCGTAGAACTCCTCTAGTCCTATGCAGGC
CATTACTGAGACGACGAGATCACGCTACCCCAACTTTTCACTTTC	TTACTGAGACGACGAGACGATCACGCTACCCCAACTTTTCACTTT
ATTCGGGAATCTCGAGAGCTAAAGTGAGCATAAATCTGAAATAGC	GCTATTTCAGATTTACGTTCACTTTAGCTCTTGAGATTCCCGAAT
ATGTTTATGTTATTAACTCAGGAGTAGTTTAATTTTGGTACCAAT	AATGTTTATGTTATTAACTCAGTATTAGTTTAATTTGGTTCCAAT
GTTTGGTTGACACTCTAAATATCGACATGGCAAAAGAATAAAACA	GTTTGGTTGACACTCTAAATATCAACATGGCTAGAGAATAAAACA
ATGAAACTAATAAATATTGGATCCAGTAGCATTTGAAACATTTGC	ATGAAACTAATAAAATGGATCCAGTAGCATTTGAAGCATTTGCAC
CAACGACTTGACATAGGCAATTAGCCAATCAACACTCCAGTCATG	CATGACTGGAGTGTTGATGGGGTAATTGCATATGTCAAGTCGTTG
AGTAAATGGGAATGGAAGCCAATTATATTGATTCACAGTGGGTAC	GTAAATGGGAATGAAAGCCAATTGGATATTGATTCACAGTGGCTA
GGTACTGTCTGCGTTGCGTGTTGCTTTTGTCATGTTGAGCTTTGA	GATACCGTCTGTGTTCCGTGTTGCTTTCGTCATGTTGAGCTTTGA
TGAAGGTCGTACCATGTTGAAAATTAATAACCCCTCTAGATTTGC	TGAAGATCGTACCGTGTTGAGAATTTATAACCCCTCTAGATTTGC
AAACATCTTCCTATACGTGAGATAGTTGATCTTCATCGATTCTAC	AAACCTCTTCCTATACATGAGATAGTCGACCTTCATCAATTCTCC
CGGTCTTGGATCCCGAGCTATAAAACCAACAGTGTCGTCGTCGTC	AGGTCTTGGATCCCGAGCTATAAAACGCAGAGTGTCGTCGTCGTC
AATAACAATATCGATAGCAACCAAGAAGAATACAGAAGGTAGTCA	TGACTACCTTCTTTATCCTTCTTCGTTGCTATCGATATTGTTATT
TTGGCTTGAACCTTTTCTGAATCTGCAAGCCCTGGTGGTCTCATT	CAAATGAGACCAGGGCTTGCAGATTCAGAAAAGGTTCACGCCAAC
AGTAATACCTTGGTTCAGAACGAGAAAAGACCCTCCCTCTTTAAG	AGTAATACCTTGGTTCAGAATGAGAAAATGCCCTCCCTCTTTAAG
ATTTTATATGGGCTCTAATTAAATCCAGTGGAGTTCAAAGCCGAT	ATTTTATATGGGCTCTAATTAGAATCAGTGGAGTTCAAAGCCGAT
GCCAAGGTACATTTTATCTTTGTTCCTCCCTCTCTAGATTCTTAT	GCCAAGGTACATTTTCTCTTTATACCTCCCTCTCTAGATTCTTAG
CTTATTACATATTGGATGCACACCTAATTTCACTGGGTGAATATT	CTTATTACATATTGGATGCACACATAATCTCGCTGGGTGAATATT
GAATCCAATTACCAATAGATAATATTCACCCAGTGAAATTAGGTG	CACATAATCTCGCTGGGTGAATATTACCTATTGATAATTGGATTC
TTCTCTATTAAGTTGTTCGATTCGAGTGTGATTGAAGGGAATTAA	TTAATTCTCTCCAATCACACTCGAACCGAACAAGCTTAATAGAGA
CCGGTACAGAAGAATAGGTAAATTGTCTATTGTCTGAATGTTTCT	AAACATTCAGACAATAGACAATTTATTTCCTATTCTTCTGTACCG
AAGTCATCCTGCAAATGGATCAAATCCCTGAAGGAAGCCCAAATT	ATAATTTGGGCTTCCAGGGATTTGATCCATTTGCAGGATGACTTA
TCGCTCTCTTTGCTTTCCGTTTTCATGGCAATCGACTGAAACACG	GCTCTCTTTGCTTTCCGTTTTCATGGCAATAATCGACTGAAACAC
AGTACAGTAACGTGTTTCAGTCGATTGCCATGAAAACGGAAAGCA	TGCTTTCCGTTTTCATGGCAATAATCGACTGAAACACGTTACTGT
ATGAGCAGTTATCACCTCGGAAACCAATTGTGTGTGTAGTGTGTT	AAACACACTACACACAATTGGTTTCCGAGATGATAACTGCTCATG
AAACTATAGGCTATCCAAATCGAATAAATTTATAGATCTATATTA	TAATATAGATCTACAAATTTAATCGATCTGGATAACGTATAGTTT
AATTTATTCGATTTGGATAGCCTATAGTTTAGTTTAACCTAAATT	AATTTAATCGATCTGGATAACGTATAGTTTAGTTTAACCTAAATT
GCTTGCTTTGCTGGCTCTCTGTTTTCGTCTCTCGTGTTGCTTTTA	TTAAAAGCAACACAAGACGAAAACAGAGAGCCAGCAAAGCAAACC
TTTTGGTCAAGAACAGTGATTTTAATGGCTATTACGTAATGGTCG	GACCATTACGTATAATAGCCATTAAATCACTGTTCTTGACCAAAA
AAGGTGAAGAAGACATCTCCTAGGAATTGATGACAAGCCAGACTT	GTCTGGCTGCTTGTCATCAATTCCTAGGAGATGTCTTTCTTCACC
CTCCTTGAAGTTGCTCCACCCCCTACACACTACCTCAACTCGTCG	CTCCTTGAAGTTGCTCCACCGCCTAAACACTGCCTCAACTCGTCC
TGGCTTGGGTGGTGAATTGTTCTGACGTGTATTGGATTGAATCTT	AAGATTCAATTCAATACACATCAGAATAATTCACCACCCAAGCCA
ACGTTGATGAACTTCAGAATTCTAAAGAACGGTGTTATTCTGTTG	CAACAGAATAACATTGTTCTTTAGAATTCTAAAGTTCATCAACGT
ACGACCGGTGGTTAGTTAGTAGACATGGAGAGCACAAACGACCAA	TTGGTCGTTGTGCTCTCCATGTCTACTAATAACTAACCACCGGTC
TGCTCTCCATGTCTACTAACTAACCACCGGTCGTTGACAACTGAT	TGCTCTCCATGTCTACTAATAACTAACCACCGGTCGTTGACAACT
GTAGAAGCATGGATATTGGAGTAGTCTTATATCAGTCGATCGTGA	GTAGAAGCATAAATATTGAAGTAGTCTTATATCAGCCGATTGTGA
TTGATAATCTCAAGAAAGATCTACCAACAGTGGTTTGGTGAAGTT	TTGATAATCTCAAGGAAGATCTAGCAACGGTGGTTTGATGAAGTT
TCTATCTGTTTGGTGGTAAGGTTGCTCGCTTAAACACCGAAATCG	TTATTTATCTGTTTGGTAAGGTTGCTCGCTTAAACACCAAAATCG
TTGCTAGAATACTTTTAGAATATGGATAAGACATCGGTGGTGGTT	AACCACCACCGATGTATTATCCATATTCTAAGTATTCTAGCAATT
ATCAGATTTTACAAAACCAGGAAGGAACTACTCCTCAGCCCTTGC	GCAAGGGCTGAGAAATAGTTCCGTCCTGGTTTTGTTAAATCTGAT
AAAGTAAATAATCTAATGAGGGCCACAAGGAGTTGCTCAGCCAAT	AAAGTAAATAATCTAATGAGGGCCACAAGGAGGAGTTGCTCAGAA
TTTCCACATGACAGCGCAGGTAGTCAACACATGCAAGCAAGGAGG	TTTCCACATGACAGCGCAGATAGTAAACACGTGCAAGCAAGGAGG
TATTCCAGAACCAACTGAACTGAGTATCTTATATAACCACACGGG	CCCGTGTGGTTTTATATGAGATACTCAGTTCAGTTGGTTCTGGAA
CAGGACAGAACAAGGGATAGTGTCAGAGACATGCGCATCATAGCT	CAGGACAGAACAAGGGATAGTGTAAAAGACGTGCGGCATCATAGC
CTGGTCCTGGAATAAAGCTATGATGCGCATGTCTCTGACACTATC	GATAGTGTAAAAGACGTGCGGCATCATAGCTTTATTCCAGGACCG
AGATGATGGTGCTTGCGATGGTCTCTGTCTCTGGGGCTTCTTTCT	AGATGGTGGTGCTCGCGATGGTCTCTGTTTCGGGGGCTTCTTTCT
GAATTCTCATGCTGTTAAGGTTAAATTCTGAAAGGAAGTGGATAC	AATTCTCATGCTGTTAAAGGTGACATTCTGAAAGGAAGTGGATAC
TCCGCCGTCCAAAGAAAGTCCAACCCAGACCAAATCCACCGTTTC	AAACGGTGGATTGGTCTCTGGGTTGGACTTTCTTTGGACGGGGGA
CACTTCTCCACCCGTAAACTAGTAGTATATGCTAGTATAATCCTG	CACTTCTCCACGCGTCAAACTAGTAGTATATGCCAGTATAATCCT
ATTACGCACACCATATTCGGAGCAGATGAGATGAGACGAGCGATT	AATCGCTCGTCTCATCTCATCTGCTCCGAATCCAGTGTGCGTAAT
GCACAAGAAATCGAACAGATGCGAGGCGAATTATTAGCTAAATTT	GCACAAGAAATCGAACTGATGTGACGCGAATTATTAGCTAAATTT
TAGCATATACTTTGCGTTTGAAGCTGTACAACAGTGCTCCTCGGT	ACCGAGGAGCACACTGTTGTACATCTTCAAACGCAAAGTATATGC
AGAACTAACGGCAAGAGAGGGATATGCTATACGAATGGTACCGCT	AGAACTAACGGCAAGGGAGGGATGCTATACGAATGGTACCGCTAT
TCCCATCTGCGCTTCGTCCCACTATTTTACTTTCTGATGCATCAT	TCCTATCTGCGCTTCGTCGTCCCACTATTTTACTTTCTGATGCAT
GCTTTTGTGATGATTTGCGTCCACCGAAATGAGAAGCGTGGGTAT	TTTATTGTGATGATTTGCGTCCACCAAGTTGAGAAGCGTGTGTAT
GAGTCTCACACCATGAATACCCACGCTTCTCATTTCGGTGGACGC	GCGTCCACCAAGTTGAGAAGCGTGTGTATTCATGGTGTGAGACTC
ATAATCAAATTAACAGGCAATAATTAATCACTCATCACCCTCGTC	GTGACGAGGGTGATGAGTGATTAATTGCCTGTTAATTTGATTATA
AGAATCGATGACAGACTAAACTTCCGTTGCATATTGATCTATTGG	AGAATCGATGACACACTAAACTCCCGTAGCATATTGATCTATTGG
GGCTCATTTCAACCCCGAGATATATCAGGGTTTATGTTCTGAATC	GGCTCATTTCCACCTCCGAGATATATCAAGGTTTATGTTCTGAAT
GACCTCTGCATCAGTGATTACCCTCTATACCTGTACTCTCTGAGA	GACCTCTGCATCAGTGGTTATCCTCTATACATGTACTCTCTGAGA
GATGCTTTTAATTTTTGATTGTAATTAATTATCCTATGGTTATGG	GATGCTTTTAATTTCTGATTGTACTGAATTATCCTATGGTTATGG
TAGCCTCTCCTCCTCGAAATCCGTAGGAGCCTCTTCTTTGCGCTT	AAGCACAAAGGAGAGGCCCCTACGGATTTCGATGAGGAGAGGCTG
GCTGATCGATGTGATTGATGTACCGGAGAAAGCGAGACAGCGTCC	GCTGATCGATTTGATTGACGTACCGGAGAAAGAGAGGCAGCATCC
CCAGTGCTCCCTCGATTTAAAAGTATAGGATGTTTCAATATTATT	CTAGTGCTCCATCGATTTAAAATTATACGATGTTTCAATATTATT
CAGAGGAGTGACAGTCGGGATTGTTGATGCCAGAATACTTATGCA	TGCATAAGTATTATGGCGTCAACAATCCTGACTGCCACTCCTCTG
ATCACCTAATGTCATAATCCAATCATACATTGCCGTTCACTTCAA	TTTAAGCGAACGGTACGTATGATTGGATTATGACATTAGGTGATA
TAATCCATCAACTGCAGCCACCAGAAGATAAATTGTACCAGGAAA	TTTCCTGGTACAATTTATCTTTCGGTGGCCGCAGTTGATGGATTA
CATTTTGCATCCATAATCCTTCCCAGAAACAGGAGGAGAGTAGGG	CATTTTGCATCCATAATCCTTCCCAGAAACAGGAGAGTAGGGCGT
TCCTCAACAAGAACGCCCTACTCTCCTCCTGTTTCTGGGAAGGAT	ATCCTTCCCAGAAACAGGAGAGTAGGGCGTTCTTGTTGAGGAAAC
TAAACTCTTTATAAACAGAACCCAAACGCACAATTATTTCCAGAG	CTCTGGAAATAACTGTGCATTTGGGTTCTGTTTGTAAAGAGTTTA
ACATGTACATCCAAACGAGACTTAAAGTTATAAAAGAGGATTGTT	ACAGTCCTCTTTTTATAACTTCAAGTCTTGTTTGCATGTACATGT
GTTAACCATTAAGTTTAATGTTTCCGTCGATGTGCATCAAACCTC	TGAGGTTTGATGCACATCGATGGGAAATTAAACTCAATGGTTAAC
TTGTACCTGATCACGAAAAATATGAGAAAGCTAATTGAAAAGAAC	TGTTCTTTTCAATTAGCTCTCATATTTTACGTGACCAGGTACAAT
TAGTTAGATGCCCCAGGTATTTCGAGTCAAATATGTTTAGGGACT	GAGGCCTAAACATATTTGACACGAAAGATCTGGGGCATCTAACTG
TATTTGACTCGAAATACCTGGGGCATCTAACTATTTAATGTTGCA	TATTTGACACGAAAGATCTGGGGCATCTAACTGTTTAATGTTGCA
CTATTTACTACTTTTCACCGTACCAAAATTAGCTCCATGGTATAT	CTATTTACTACTTTTCACCGTATCAACATTGGCTCCATGGTATGT
CTTTATTTGTACTTAAATGTCAACGCTTCATTTGTATTGAACATA	CTTTATTTGTACTTCAATGTCAACGCTTCCTCTGTATTGAACATA
CCTGCGGAAGTCAGGCAAACATGGGTGAATATTGTTGGGTTGAAT	CCTGCGGAAGTCAGATAAACATGGGCGAATATTGTTGGGTTGAAT
CTAACAAGGTTGAACTTCAAAGAGCCGGCTAAGAAGCCAGCCCTT	CTAACAAGGTTGAACTTCAGATAGCCGACTAAGAAGCTCAGCAGC
GAACTACCTGACATTATTACTTACCACCGCATGGACAATTTTGAT	ATCAAAATTGTCCATGCGGTGCTAACTAGTAATGTCAGGTAGTTC
GACAAGAAGTTATATACAACGCAGCGCTCCTACATATTACTACCA	GACAAGAAGTCATATACAGCGCATCGCTCCTACATATTACTACCA
TAGCTAGCTCTCCTCTTCACAGGAACGCCATTGGAGACAGTTACG	GCACGTAACTGTCTCCAATGGCGTTCCTGTGAAGAGCTAGCTATC
GCAACTCTAGCCGCGTAGATAGGATCTTAGAAGATTGCCACTACT	GCAACTCTAGCCGTGTAGATAGGATTTTGGAAGATTGCCACTACT
TCTAAGCAATACTACTCCTAATCTAATGTTTGGTCAGAGTGGATC	ACTCTAAGCAATACTCCTAATCTAATGTTTGGTCATAGTGGATCG
GGGGTTCAACACAAAGGCTAGGTTCGAAATATGGGTCAAGCATTT	GGGGTTCATCACAAAGGCTAGGTTCAAAAGACGGGTCAAGCATTT
CTGATTTGTCTAATGTTGTTAATGAGTGCTTGCATTGTTATTTCC	CTGATTTGGCTAATGTTGTTAGTTACTGCTTGCATTGTTATTCCT
ATATTGCAGCTATCTATGTGCTCAATATGTGAATTGTTCAAAGTA	TACTTTGAACTATTCACATATTAAGCACATAGCTAAGTGCAATGT
CTCCAACCTAAACCCTTGATCCTACTATATAAATTTCTCGATACG	CGTACCGAGAAATTTATAGAGTAGGACCGAGGGTGTAGGTTGGAT
CTCAATCGCCATAGTCTTGAGCAAGTAAACCCTAGGGCAACACTT	CTCAATCACCATAGTATTGAGCAAGTAAACTTTAGGGCAACACTT
TCAACATGATGATTTTGAGAATATGATGGAGACGTCTCACATGTG	CACTTGTGAGACGTCTTCGTCCTATTCTCAAAATCATCATGTTGA
ATGGGACGCAACGAATAAACCGCGCTATCCATCACTTGTGCCCTG	GCAGGGCACAAGTGATGGATAGCGGTTTATTCGTTTGCGTCGCAT
CCGGTCAACTGCGGGCGGCGGACGTACTGCTGGGCCGGGCGTGCT	GAAGCAAGCCCGGCCCAGCAGTACGTCCGCCCGCAGTTGACCGGC
ACTAGAAAGACCCCGGCCGAATCGGTTCTGCGCGTGACATTTGTG	CACAAATGTCACGCGCGTAACTGATTCGGCCGGGGTCTTTCTAGT
GGTAGATGCATGTGAATATCATTAGTTTGTGGTAAAGTTGGAGGA	GGTAGATGCATGTGAATTGCATTAGTTTGTGGCAAAATTGGAGGA
CGTGATTTGGTTATTGAATCGTCTCATATGCATGGTTACGTGTCA	TGACACGTAACCATGCATGAGACGATTCAACAACCAAATCACGCA
GGCGAAACCTTCCCCTCGCTAGCTCCCGGTTCGCATTACACAGGC	GACGAAACCTTCCCCTCGCTAGTTCCTGGTTGGCATTACACAGGC
ACTCGTTTGACTCGTATTTCATTCATCGTAGATTTGTGTTGCAGG	CCTGCAACACAAACCTATGATGAATGAAATACTAGTCAAACGAGT
GTTCTTAGGTCATCCCATTGCACATGTAGATCCTCATTCCATCTA	ATTCTTAGGTCATCCCATTGCGCATGTAGCACCTCATTCCATCTA
GTAGCATGAACATATATCATCTTGTGAGTTGATCCGCAATTTGTA	GTAGCATGAACATATAACGCCTTGTGAGTTGATCCGCAATTTGTA
TGTTTGTTTGAATAGGCACAGCGAGCGCATGAACGCTGGCGATGG	TGTCTGTCTGAATAGGCATAACGAGCACATGAACGCTGGCGATGG
TGTTTCCCTACAAGCGAAAATATTAAATCAGGGTCATTTGCCTTT	ATTTCCCTACAAGTGAAAATATCAAAATCAGGGTCATTTGCCTTT
AGTCCGTGGAGGTAAATATTTCTATATTGGAACCGTTATGTTCTA	GTAGAACATAAGGATTCCAATATAGAAATATTACCTCCAGGGACT
CTACCTTTTGGGTCACTCCAAAAATTGAGCCAGTTGACCAAATGA	CTACCTTTCGTGTCACTCCAAAACTTGAGCCAATTGACCAAATGA
GAGGACATTGGATCATAAACGAATAGTTATGGTTTAATATGTACA	TGTACATATTAAACCATGACCATTCGTTTCTGATCCAATGTCCTC
CATTCGGTTTTGGCCAAAATTAAACAAGAACTATAACCAGTCATC	CATTCGGTTTTGGCTAAAATTAAATAAGACCTATAATCAGTCATC
TATTACTACCAATGACATTATCATTATTAGAAACATTAGAGAGCA	TATTACTACCAATGACTTTATCGTTCTTAGAAACATTAGAGAGGA
TTAGACATACCTTGCAACGAGTTAAACGCAGATACATAGTCCAAC	TGGGGACTATGTATATGCATTTAACTCATTGCAAGGTATGTCTAA
CTATTTCAACTCGTGGCTGACCTATATCCAACCCGAAATTTAGTT	CTATTTCAACTCGTGGTTGACCAGTATCCAACCCGAAATTTAGTT
ATAAAATGTAGAAACTTTTATCGATGTCTTCCTAACTCCTATACA	ATCAAATCTAGAAACTTTTATCGACATCTCCCTAACTCCTATACA
AATTGTAGACACTACTAGACAGCAAGACGGGCGGATATTGATACG	AATTCGTATCAATATCCGCCCGTCTTGCTGTCTAGTGTCTACAAT
TTAGTGTAATAATATTAAGCGGTCCTCGAAGTTAGCACACTGTGT	ATTAGTGTAATAATACTAAGCGGTCCTCAAAGTTGGCACACTGTG
TTCTATTTGGACCACAATATAAAGGAGACACAAGAATTCGATACT	CTTAGTATCGAATTCTTGCGTTTCCTTTATACTGTGGTCCAAATA
TCTCCTTTATATTGTGGTCCAAATAGAATGTAGGTGTATGATTTT	GCGTTTCCTTTATACTGTGGTCCAAATAGTGTAGGTGTATGATTT
AGGAAATTTTGGTCCCCATATTGCAGCTTTCCCAACCAACCATGA	GTTCATGGTTGGTTGGGAAAGCTGCAATATGACCAAAATTTCCTG
TGGTCGCCATAGGTACACAAACTAGATATATGCCCTCCAAAAGTG	ATGGTCGTCATAGATACACAAAGTAGATATATGCGCTCCAAAAGT
ATATCTAGGATTAACATCATCACTTTTGGAGGGCATATATCTAGT	GTAGATATATGCGCTCCAAAAGTGATGACGTTCATCCTAGATAGC
TCCAACGCACTGCTATTGTAGTTTGACCCTTTGTGTGTTTTCAAT	CATTGAAAACACACAAAGGGCCAAACTGCAATAGAAGTGCGTTGG
TAGATAGTTGTTGTACATTACCAGGAAGAAGGACCGATGCGACGT	GTAGATAGTTGTTGTACAGTACCAAAAAGAAGGACCGAGGCGACG
CCACAACTTCCTCGCCTCTTAGTACTGGTATGACGACCTTCCTAT	GGATAGGAAGGTCGTCATACTAGTACTGAGAGGCAAGGAAGTCGT
AGGGAGTCGATACTGACCGAACTGACCAATCCGAGCCAAATATGT	GGACATAGTTGGCTCTGATTGGTCAGTTCGCTCGGTACCGACTCC
GGTTCGTGATATTTTCCCAGCTGATCTCTAGGCGCTTTCTTCTCA	ATGAGAAGAAAGTAACTAGAGATCAGCTGGGAAAATATCACGAAC
GAGCAAGTCCGGGATGTAAAGAAGAGTAGTTGGACATAGATTCTT	AGAGCAAGTCCAAGATGTAAAAAAGAGTAGTTGGACATATATTCT
TGCCCAGAGACACTCCTCATATGTGGCGCCCAACTTCATCTTGTC	ATGCCCAGAGACACTCCAAATATGTGGCGCCTAACTTCATCTTGT
CATTAGTTTACATATTGACGAAGTTATGGGTAATTGATAACACTA	TTAATGTTATCAATTACTCATTACTTCATCAATATGTAAACCAAT
AAACTTATCTAAACTCGAGCGGCAAAACCTGCAAAGCAGTGATAA	TTTATCACTGCTTTGTAGGTTTCGCCGCTCCGAGTTTAGATAAGT
ACGTAAACATTCCTCTCAAGCCCAGATCGAAGAATTTTCAGCAGT	TACTGCTGAAAATTCTTCCCGCTGGGCTTGAGAGGAATGTTTACG
TATGTTTTATCGGCACCAACAATCAAACACCTTTCAGCTTCAATT	TAATGGAAGCTGAAAAGTGTTTGATTGTTGGTATCGATAAAACAT
CCGGAATTATGAATTTCCACAATCAATCAGATATTTTACGTCTCT	CAGAGACGTAAAAATATCTGATTGACTGTCGAAATTCAGAATTCC
GTCTGGTACCAAATAGCACCTACTCCAGCAGCCTATGAATATCAA	TGTCTGGTACCAAATAGCACCTACTCTAGCAACCCATGAATATCA
TCACCAAATCCTTGATATTCATAGGCTGCTGGAGTAGGTGCTATT	AAATAGCACCTACTCTAGCAACCCATGAATATCAAGGATTTGGTG
AGAATTGTGCCCAGGGTCCTTAGGTTGCCAATAAACCTAGAAGTT	AGAATTGTGCCTGGGGTCCTTAAGTTGCCAATAAACCTAGAAGTT
GGCGTAGACCGAGACGTCCCTGGCCACGTGGAATCGAACCGAAGA	GGCGTAGACCGAGACGTCCCTAGCCACGCGAAATCGAACCGAAGA
ATAATGTAGAGAAACACGTTCATAGTTTATAATTATTGTCTGCAA	ATAATGTAGAGAAACACGTCCGTAATTTATAATTATTGTCTGCAA
TCACATCGAAATTGAGACACTGTCCTTTAGGCCACATCTTGAGAG	CTCTCAAAATGTGGCCTAAACGACGGTGCCTCAATTTCGATGTGA
TGAAGCTATTGCATTAGAGTTTGATAGCGGTTTCATCCTTCGATT	AATCGAAGAATGAAACCACTATCTAACTCTGATGCAATAGCTCCA
TTGGCATACGTTTTAATTAGACTGAAAGTGTCAGTGCATATCAAA	TTGGATATGCACCGACACAATTTCAGTCTAATTAATACGTATGCC
TGGGATGGCCCATAGAAAAGAGGCTGGATACCGGCCTAAAATGGA	TCCATTTTAGGTTGGTATCCTGCCTCTTTTCTATTGGCCATCCCA
TGCAATAATATTGTTCTATGAGTTTGCCCTGCATTTAATCGGTGC	TGCAATAATATTGTTCTACAAGTTTGCCTTGCATTTAATCGGTGC
GATCTCGATATAAAATCCGTGGTTTGGGTTCGATCTAAGTCCGGC	GATCCCGATATAAAGCCCGTGGTTTAGGTTCGATCTAAGCCCGGC
ACTTATCACGACCGATCAATTCTACTATGGGATGTTTAGCCCAGG	CTGGGCTAAACATCCCATAGTAGAATATTGCTCGGTCGTGATAAG
CATCCCATAGTAGAATTGATCGGTCGTGATAAGTGTGTGTGTGTG	CATCCCATAGTAGAATATTGCTCGGTCGTGATAAGTGTGTGTGTT
CTCTACCACTACATGTCCCTCAACTGTCTCAAACAACCAAATATT	CTCTACCACTTCACGTCCCCCAACTGTCTCAAACAACCAAATATT
AAAGATTGCACAAGGTCAATACTATGGCTTAAAATACCTAGAGAT	AAGATTGCACAAGGTCAAAACTATGGCTCACAAATACCTAGAGAT
CAGCTATCAGGCACTAGAATAGCAGGAGTGGGATAGCAGCCAAAA	GTTTTGGCTGCTATCCCACCTGCTATTCTATTGCCTGATAGCTGA
CTATTCCACCCGATTCCTGAGTTATCTGTCCATCTTATCATTCAA	TTGAATGATAAGATGGAAAGATAACTCAAGAATTGGGTGGAATAG
AGAACTAAGTGCACTCAATGGAACGACCATAACCAATGATGATTG	CAATCATCATTGGCTATGGTCGTTAAATTGAGTGCACTTAGTTCT
CCTAGGTTGGACTGCGCGCCGTCTTATAGTGATCTAGTCTGGGAG	CCTAGGTTGGACCGCGTGCCGTCTTCTAGTGATCTAGTCTGGGAG
AGTGGTTTCTTGTCCCATGGGCGCCGTAAGGAGGGAAGGCCAGAT	ATCTGGCCTTTCCACCTTACGGCGCCCACGGGACAAGAAACCACT
AATAACCATTATAATTTCAACGGAGAGATTACCCTCTGACATTCA	AAATAACCATTATAATTCCAACGGAGAGATTATCCTGACATTCAG
ATATATATCATTCAGCAATAATTTCAGGTTTCAACGACAATTGTT	ATATATATCATTCAGCAATAATTTCAGGTTGACCGACCATTGTTA
CGACCAATGCCATCTACATGTTGTGGATGGTCATAGGTTGGTGAA	CGACCAATGTCATTTGCATGTCGTGGATGGTCATAGGTTGGTGAA
CACATGAAACTTCCGCAGAGAACAACCTAGTTGCTACTCCTAGTT	AACTAGGAGTAACAACTAGGTCGTTCTCTGCGAAAGTTTCACGTG
CCAGACCCACATACAGACCAGATCTCAAACCTCTTAAACGGACCG	CCAGACCCACGCACAGACCAGATCTCAGACCTCTTAAACGGACCG
AACACTTGTCCTACTTGGGAAAATCGGATTGTCAACCGGGCTGGC	GCCAGCCCGGTAGACAATCCAATTTTCCGAAGTAGGACAAGTGTT
TATTGGAATAGGCTGTTTGTGTGATCGAATGCTGGTAATGTTACT	AGTAACATTACCAGCACTCAATCCCACAAACAGCCTATTCCAATA
TGAATGTTCCACCGAGTAACTACTAATCCAATTCATCAAGGTGAC	GTCACCTTGATGAATTGGATTAGCGGTTATCGGTGGAACATTCAA
ATCCATATACACATCTTTACTGTTCTGTGGCATCTCTCTATATTT	ATCCATATACATATCTTTACCGTTATGTGGCATCTCTCTATATTT
CAAACTCTGGATGGTAGAGGTACAAGAATAGCTAGTTTTCCATCT	CAAACTCTGGATGGTAGAGGTACAAGTATAGGCAGTTTTCCATCT
TAGCTTGGTGATCGCAGATGGAAAACTAGCTATTCTTGTACCTCT	AGAGGTACAAGTATAGGCAGTTTTCCATCTGCGATCACCAAGCTA
CTGAACATAGGAGACGTGGAATGGATCGGTTCATTGAATTTACTG	GTAAATTCAATGAACCGATCCATTCCACGTCTCCTCCTATGTTCA
TTCTCTTACTTTTAATGGTCATCTGGTATTGCTGTTAAACTTTAG	CTAAAGTTTAGCAGTAATACCAGGTGACCATTAAAAGTAAACACA
TTCGAATACCACCAAGTTAAGATGGGCATACATATTCAATCATTT	AAAGGATTGAATATGTATGACCATCTTAGTTTGGTGGTATTCGAA
AGTTAAATGGATTGGCTATATACACTATCTAGAAGGATATGTTAA	CTTAACATATCCTTCTCGATAGTGTATACAACCAATCCATTTAAC
GTGTAATTTATGGTTTAGGATAGTCTGAACAGTGTATGGTGATGT	CAAAATCATCATACGCTGTTCAGGCTATCCTCAACCATAAATTAC
TTTGCATCCATGAGACATTGTTTCTTGGACATGTAATCTCTAACG	TTTTGCATCCATGAGATATTGCTTCTTGGCCATGTAATCTCTAAC
GAGGCTGTCTCCGTCCTTGGTAATTTCCTGCTCCTCGACAAGAAC	CGAGAGGCTGTCTCCGTCCTTGGTTTCCTGCTCCTCGACAAGAAC
GCAACGGTTATGTGTGACCTGATAACATATGTGTATTTAGGTATA	GGGCAACGGGTATCTGTGACCTGATACCAGATGTGTATTTATGTA
ATTGGTGCAAGGGTATTGGCTAATAGACTCAACAATAGAAAACTA	TAGTTTTATGTTGCTGAGTTTATCAGCCAATACCCTTGCACCAAT
TCTTTTAGACAAAGCTACAGTCGTGGGTAAAGATGATTCGATAGG	CCTATCGAATCCTCTTTACCCGCGATTGTAGCTTTAGCTAAAAGA
GTAACTTCACCCAATTTTGCTATGGCTCTAGGACTTTAATACAGG	CCTGTATTAATGTCCTAGAGCCATAGCAAAATCCGGTGGAGTTAC
ACATTTATAGACGTGCTGAACCTTAGGCGCGGAGTTAAACCAAAC	GTTTGGTTTAACTCCACGCATAAGGTTCAACACGTCTATAAGTAT
CCAAGCGAACAACCTTACATGGGGAGAGAAAATAAGTGGGAGCTT	CCAAGCGAACAACGTTATGGGGAGAGAAAATAAGTGGGAGTTTGG
TTCTACCGAGAAACTGGAACTCCTGCTGGCACCCTCGACGAGCAG	TTCTACCGAGAAACTGAAACCGCTGCTGGCACCCTCAACGAGCAT
GTACTCATGGGGCCCAATGTTGCATGATTGTCGCTCATTTATCGT	ACGATAAATGAGCGACAGTCATGCAGCCTTGGGCCCCATGAGTAC
TCTCTTTTCCTACCACATACAAATTAGGGGTATGGTTGCTATATC	GATATACCAACCATACCCCTAATCAATATGTGGTAGGAAAAGAGA
ATCTAAAGTCACATTTGAATCACTCTCGTTACCATTTTACACATG	ATCTGAAGTCACATTTGAATCACTCGTTATCAATTTACACATGTT
CTGATAGATAAAGTGCACAAAATGAGCCCAAACACGTAAGAGTTA	CTGATAGATAAAACGCACAAAATGAGCCAAACATGTAAGAGTTAT
TCAAATGTTTCTTCCTGTATTGGTTCATGCGACCTTTATGATACC	GGTATCCTAAAAGTCGCATGAACCAATACGTGAAGAAACATTTTA
CTCTTCCACACCTCATACGGGAACTTAAGATCCTTGACTTCCTCA	TGAGGAAGCCAAGGATCTTATGTTCTCATATGAGGTGTGGAAGAG
TGGACAACCAACTCTGAATCCCATTGAGAAAAAGTGGGGTGAGGT	TGGACAGTCAACTCCGAATCCCAATGAGCAAAAGTGGGGTGAGGT
CATCTTTGTTACCATGCAATGATCATTTAAGGTATTAACAAGTTT	CAACTTTGTTACCATGCAACACGATCATTTAAGGTATTAACAAGT
GTGAGCGATGTAAATTTGGCGTTAGTCTCAAGTCTTCAACAAACT	AGTTTGTTGAAGACTCGAGTCTAACACCAAATTTACATAGCTCCC
CTTGAGACTAACGCCAAATTTACATCGCTCACATCACCATTTTAT	CTCGAGTCTAACACCAAATTTACATAGCTCCCATCACCATTTTAT
TATATTGGAGGATCGTGGGAGCTGGAGTATGTATGAGGCAATGAG	ATAATGGAGGATCCCCTGGGAGCTGGAGTATGTATGAGGCAATGA
GCGAGTTGCAGTCTACGGTGTGTGTACCTGGTAAATGGGCCAATT	AAATTGGCCCATTTACCAGGTACACACTGTAGACTGCAACTCGCT
ATTGTAGCATCATTCAAGGCATATAGGACTATAGATATGTTATGG	ATTGTAGCATCATTCAAGGCATAGAACTATAGATATGTTATGGAT
AATTCGTCTGATCCATAACATATCTATAGTCCTATATGCCTTGAA	TTCAAGGCATAGAACTATAGATATGTTATGGATCAGGCGAAATTG
GGCCTGGGAACATGCATGGCAGGCACCAGCATCCACAGACCACAG	ATGGTGGTTGTGGATTCTAGTGTCTGCCATGCATGTTCCGCGGCC
GCCTACAAGCTATAACCCAATTCGAGGAGCACCAGCGAGGAGCCG	CGGCTCCTCGCTGCTGCTCCTCGAATCGGGTTGTAGCTTGAAGGC
CAACTATAGTACTAATAGGTCAACGAGGAAGATATTGTCATGCCA	TCAACTATAGTACTAAGAAGTCAAACGAGGAAGATATTGTCATGC
TGATCTCTCATAATGTTGGGAGGCGTGGATGGTTTGCTATTTTCA	TGTAAATAGCAAATCATTTACGCCTCCCAACATTAGGAGAGATCA
ATGTGGTCTAGATGGTCCGTGCCCAAAACTATCCGCGCGTGTGAT	ATATGGTCTAGATGGTCCGCGCCCAAAACTGTCTGCACGTGTGAT
TGCTCTAGGTTTTAGATTCATTGTGAAGCTGTGGTTCATAATATA	TATATTATGAACTACAGCTTCACACCGAATCTAAAACCTAGAGCA
GAAGCATAAAGAAAACAGCACTCAATCAGCAACAAAGATAAGCAT	GAAGCATAAAGAAAACAACGTTCAATCAGCAACAAAGATAAGCAT
GCCCCATCAACCAAGCACTGCGGAATCATCCGAAAAGGGAAAGGT	ACCTCTCCCTTTTCGGATGATTTTCCACAGTGCTTGGTTGATGGG
ATGACACAAAGAATTGCATGGTACGCAACTACAACCGGCAGCTTC	CAAGTTGCCGGATGTAGTTGCGTACCATACAGTTCTTTGTGTCAT
AATCACTCGTTTCAGACCTTTTTTGAGACGTAGGATTGATTAAAA	AATCACTCGTTTCAGGCCTTCTTTGGGACGTAGGGTTGATAAAAC
TGTCTTAGATGGGCGTAGGACGTGTCAGTTCAAACTATTAATTCA	TGTCTTAGATGTGCATAGGACGTGTCGGTTCAAACTATTAATTCA
AATCGGGAGTTCAATGATCATTCGGAGTGTTTGAGGATGACCCAA	GATCGGGAGTTCGATGATCATTCGAAGTGCTTGAGGATGACCCAA
TACCAAACCCTACGAACTGGTCCAATACAGGAGTAGTGAAGTCGA	TCGACTTCACTACTCTTGTATTGAACCAGTTAGTAGGGTTTGGTA
CTACCTCTTGATCATGTAGTACAAGAGTGTCAAATGTTATTATAT	CTACCTCTGGATAATGTAGTACAAGAGAGTGTCAAATGTTATTAT
ATTCGTATACTTTTACTTCGCCCATCCACGAATCCTTGTGGTTCT	ATTCGTATACTTTTACTTCGCCCATTCATAAATCCTTGTGGTTCT
GTACCATCACTCAGGAAACAACAATATTAGAAGTTTTGGACACCA	CATACCATCACCCAGGAAACAACAGTATTAGAAGTTTGGACACCA
GGTACGATTGGGTGGCTTATAGGGAGTGACCAAAGAGCACCAAAG	CTTTGGTGCTCTTTGGTCACTCCCTAAGCCAGCCAATCGTGCCTT
CATTCCCTTCGCAACTATATACATGCCACTTTAGAAAGAACGAAG	TCGTTCTTTCTAATAAAGTGGCATGTATATAGTTGCGAAGGGAAT
ACAGAGGTTACAACAGAGACAGGACAAAGCATCTCCAACAGGTCC	ACAGAGGTTACAACAGAGACCGGACAGAGTATCTCCAACAGGTCC
AAACCGAAGCGGCGAAGCCTCTTCCTACATATTTAGGGTCGACCC	AAACTGAAGCGAGTGAAGCCTCTTCCTACATGTTTAGGGTCGACC
TTCTTTTATTCGAAACGCCACTGTAGTTGATTTCTTTAGTTTCAA	TTGAAACCAAATAAATCAACTACATTGGCATTTCGAATACAAGAA
AAATTTGATGTAAATGAGTAGCTTTCTACCCAACTACCACCAACA	TGTAGGAGATAATTGGGTTAGAAAGCAACTCATTTACATCAAATT
ACCTACATCAATGATTATGCGACATGAACGATCTTTAACTACACA	ACCTACATCAATGATCATGTGACACGAACGATCTTTAACTACACA
GCTAATCAGAGTAATTAGGCTGTGTGTCGTCCTGTCCTGCTACTA	CTGGTAGCAGGACAGGACGACACAGCCTAATCACTCTGACTAGCC
TGGCACGACGGGTTAATGGTCTAGGGGTCATGCATCGCTATTTAT	ATAAATAGCGGTGCCATGACCCCTAGACCATCAACTCGCCGTGCC
ATGACCCCTAGACCATTAACCCGTCGTGCCAATAAGCATCATGAG	ATGACCCCTAGACCATCAACTCGCCGTGCCAATAATCATCATGAG
CAGACACGTCTCACCTACAGGGGCATGACACTCAGGGAGGGCGAA	CAGACGTGTCTCGCCTATAGGGGCATGACACTCGAGGAGGGCGAA
ACGGAGGGCTATGATTAGAGTTGGGCACGTTTAAACCAGAGAAAT	CGGAGGGCTATGATTAGAGTTGGGCACCATTTTAGCCAGAGCAAT
CACTAATTGCAAATAGTGACTTGGCCAAAACCTTTGAATGTGAAA	TTTCACATTCAAAGGTTTTGGCCAAGTCACTATTATTTGCAATTC
TGGTCATACTATTGTCATTGCCTCTACTGCTTATCGTACAACCTC	GAAGTTGTATGATAAGCGGGAGTGGCAATGACAATAGTATGACCA
TATATGCTAACAGTGATGATAGAAGATCGGTTGAACTTACTTGAA	TTCAAGTAAGTTCAATCAATCTTCTATTATCACTGTTAGCATCTA
ACTATTATATATATCTCAAACCACCGTATCTAAGAATGATCGTTT	TTAGACGATCATTCTTAGATATGGTGGTTTGAGATATATAATAGT
CTCTAGAAATACCATTTTAAGACTATTATATATATCTCAAACCAC	GGTGGTTTGAGATATATAATAGTCTTAAAATGGCATTTCTAGAGG
GTGCGCGCGTACCTCCTGTCACACGGCTGCAATTCGCATTATTTG	GTGCGCGCGTACCTCCTGTCACACGGCTGCAATTATTCGCATTAT
TGATTTTAACGTCCACGACCGCATTGCAGAAGGATGATGGCTGGC	CAGCCATCATCACCCTTCTGCAATGCGGTCGTGGACGTTAAAATC
GTTGTGTCCCCATTAATAAACCAACTATAGGCTCATCCAACTCGG	GTTGTGTCCCCATTAATAAAGCAACTATCGACTCATCCAACTCAG
GTTTCTGTGACTACATGTGGATCGTGCAGTGCGAGGCTGCAATTT	AAATTGCAGCCTCACACTGAACGATCCACAAGTAGTCACAGAAAC
GAGGTAGACCACATAAATACTGAAATGGTTTGTATTAGCTTTAAC	TTTAAAGCTAATACAAATCATTTCAATATTTCTGTGGTCTACCTC
TTTGAGATAGAGTATATAATTCGCTTAAAGGATAATGCAACTTTA	GATAGAGAGAGTATAAAAATTCACTTAAAGGATAATGCAACTTTA
CCTTTTCCTCTTCCCATAATCTTCACGTCCCTCATCTCTTGTCCT	CCTTTTCCTCTTTCCATAATCTTCGCGTACCTCATCCCTTGTCCT
ACGGGCGTCAGACTTTGGTTAAGCAACGACTTGGGCCATCCTCGT	ATGGGCGTCAGACTTCGGTTAAGTAGCGACTTGGGCCATCCTCGT
CTGGGACCTCTTGGTGGAAACTTTTGGGGATGTCTGTTGCTCCTG	AGGAGCAACAAACACCCCCCAAAAGTTTCCACCAAGAGGTCCCAG
GTAGTCTTTGCCTAGTTTTAAGGTCTAAACTAGCACACCCTTCTT	GTAGTCTTTGCCTAATTTTGAGGTATAAACTAGCACACCCTTCTT
CTGAAGGTAGTGGTAGTGAAGGAAGTTTTGTCATCGCCAATATCC	TTGAGGGTAGTGGTAGTGAAAGAAGTTTTCTCGTCACCAATATCC
TAACTTACACTCACGTTCTAGAATTAGCCCATAAACATTTATCAG	CTGGTAAATGTTCGTGGGCTAATTTTAGAACGTGAGTGCAAGTTA
AATAGTTTCACTCCTCACAATAGAAGTTCCACTTTATACTCCTGT	GATGGTTTCACTCCTTATAATAGAAGTTTCACTTTATACTCTTGT
AGCTCGATCTTGCGCGCCGCTCTGTACTTCGCTTCAGTCGGGAAC	AGCTCGATCTTGCACGCCACTCTGTACTTCACTTCAGTCGGGAGC
TTACATATATACCTCGTACGTGCTATACAACGACCATGAAACGAA	CATACATATATACCTCGTGCAGCTATACAACGACCATGAAACGAA
TACTTTAGTGCTATATTCTGTTAACAACCAATATTGAAGTGTCCT	TACTTTAGTGCTAGATTCTGTTAACAACCGATACTGAAGTGTCCT
AAAGTGAGAGACGATACTATCCATTAGCAACAATTTACATCCATT	AATGGATGTAAATTGTTGCTAATGAATAATATCCTCTCTCATTTT
CAACAATCGAAATGAGCTAAGATTCGGGAGCGGCGCCTATATATG	ACAACAATCGAAATGAGCTAAGAGTTGGGACGGCGCCTATATATG
ATGAGTAAGTTGAGATTAATGAGCTGGGCTCCGACACATGTTGAT	ATCAACATGTGTAGGAACCCAGCTCATCAATCTCAACTTACTCAT
ATTTGATCTTACCTTCACCAGATGCCAACGAAACATCCAACACTA	TAGTGTTGGATGTTTCATTAGCATTTGGTGAAGGTAAGATCAAAT
ACAGTATGTCAATATCTCGAGCTGCTCCCTCCCTGACACTGTTGG	CAACAGTGTCAGGGGAGGGAGCAGCTCGGGATACTGACATACTGT
CCAACCAGTTAATCACAATCTTATGTCTATTACAAAAATGTTAGC	ACCAACCAGTTAATCACAACTTTATGTCTATTACAAAATGTTGGC
GGTGATCGAAATTGGACGGCATCTGAATATGTGAACGACGCATGT	GGTGATCGAAATTGGACGGCATCTGAAATTTTGAACGACGTGGCC
CAAAAGCTCCATTGAAGGGGAAAGACTTAGCAACAAACAACAACG	ACTCGTTGTTTGTTGCTAAGTTCTTCCCCTTCCACGGATCTCTTG
ATTAGCGCCCCAAGAGAGAACACTAGCCAAAATACTTGCTCTGTA	CTTAACGCCCCAAGAGAGAACACTGGCTAAAACACTTGCTCTGTA
ACTTAACCGGTCACCTATGAGTTGTCGAAGGGAAGATGTCGTAGG	TGCGACATCTTCCCTTCGACAACTCCTCATAGGTGACCGGTTAAG
CTTCCCTTCGACAACTCATAGGTGACCGGTTAAGTATGAAGGCGG	CTTCCCTTCGACAACTCCTCATAGGTGACCGGTTAAGTATGAAGG
TTTAAAAGTGCAAACTGAGTAAAAGACCGCGAGTGACCCGAAACC	TTTAAAAGTGCAAACTGATCAAAAGACTGCGAGTGACCCGAAACC
GTCAATGACATGCCAAGGACGTCACAAGAACAACCACAAGGACGG	GTCAGTGACATGCCAAGGACGCCACAAGCACTACCACAAGTGACA
GCTAGACCATATGATTAGTGCGACCGTCAAACTATTGAGTCTTGA	TCAAGACTCAATAGTTTGACGGTCACACTGATTATATGGTATGCC
TATGCTTAATCTTCACTCCTACGGTGCATATGTAGACTTGATTTA	TAAATCAAGTCTACAATATGCGCCATAGGAGTGAAGATTAAGCAC
TAGATGGATGAGATAAGAGCCGAGAGGTGCTATATTTATAGTCCT	AGGACTATAAATATAGCACTTATCGGCTCGTATCTCATCCATCTA
GGGATTATAGAACGGGAGAAGAGGGAGGATTAGAGAGTGCATCGA	GGGATTGCGGAATGGGAGAAGAGTGAGGATTGGAGAGTGCATCGA
TCAAGATAGGAAACGGTTTATGCTCCACTAGACGGCGTTGAACGT	ATGTTCAACGTCGTCTAGTGGAGCATAAATTGTTTTCTATGTTGA
AGAAAGAGAATCAAAGTTGGCATCTTGAATCTCCTTGATAGCTCC	AGAAAGAGAACCAAAGTTGGCAACTTGAATCTCTTTGATAGCTCC
TCATCATCAAGTCTTTGGTCAATTAACGTCTTGGGTATGTTCATA	TATGAATATACCCAAGAAGTTGATTGACCTAAGACTTGATGATGA
ACAACCAAAATATAAGGGGATCAATTGAAGATGGATTAGAAAATA	TATTTTCTAATCCATCTTTAGTTGATCCCTTTATATTTTGGTTGT
TAGTCCATGAAACGCTAACGGTATGCTAAGAATCTTGGAAACTAT	TAGTCCATGAAACGCTAACGGTATGCTAAAAACATTGGAAACTAT
ATATTATGTCTGAGAATAGTTTCCAAGATTCTTAGCATACCGTTA	TAACGGTATGCTAAAAACATTGGAAACTATTCTCAGACATAATTA
ATGATTGACCATGTAATCTGTTGGAATATATCACTTCACTTGTTC	TATGATTGACCATGTACTCTGTTGGAATATCACTTCACTTGTTCC
CATCCTTCGACCTACCATTCCTTCGGTTTTGGCAATTGTTGTGGA	CATCCTTCAACCTACCATGCTGTCGGTTTTGGCAATTGTTGTGGA
AAATTGCGAAAATCAGCAAAAAACCTACCTTGTCAAGTGGCATCG	CAAATTGTGAAATCAGCTAAAATCCTACCTTGTCAAGTTGCATCG
CGGTGCACCACAGGAGTCCGTCACCTATGCCGCCACGTCAACTAG	CGGTGTACCACCGGAGTCCGCCACCTGTGCCGCCACGTCAGCTAG
AGGTCGGCTTGTAATTGGGTCCTCTTGTATTTGAGTTTTAGTAGG	CCTACTAAAACTCAAATCCAAAAGGAACCAATTACAAGCCGACCT
AGGAGGAGGAGAGTAGTCTGTGGGGTCTGGTTGGAGGAGGAATCC	AGGAGGAGGAGAGTAGGTCTGGGGTCTGGTTGGAGGAGGAATCCA
CCATAACTTAACAGTCAGGTCTTTTGACTGTTCTACAAGTTGCAA	GTTGCAACTTGTAGAACACTCAAAAGACCTGACTTAAGTTATGGG
CAGTCAAAAGACCTGACTGTTAAGTTATGGGGGTTTTGTTTCTTA	ACACTCAAAAGACCTGACTTAAGTTATGGGAGTTTTGTTTCTTAA
GATCACACCAATCATTTTTTGGGTATGGCCACCACTGTATATCAG	CTTATATACAGTAGTGGCCATACCTAGAAAATGATTGGTGTGATC
ATTGTAAATGTTCTTATCTCAATCTTCTCCCTTTGACCGACTCTC	GAGAGTCGGTCATAGGGAGAAGTATGAGATAAGAACATTTACAAT
GAAGCTGTGGAACTTTGGCTACGTATAATTGCTGTGAAGGCGTGA	TCACGCCTTCACGTCAGTTATACGTAGCCAAAGTTCCACAGCTTC
AGGAGTAGAAAAGCTATCCTTCATCAAAAGTAGCCTATAAATTAA	TTAATTTATAAGCTACTTTTGACGAAGGGTAGCTTTTCTACTCCT
TCTTCTCTTTTGGATCATTGCCCGCTCCTACTCTCTAATCAAAGT	TCTTCTCTTTTGGATCATTGCACACTCCTGCTCTCTAATCAAAGT
ACATCAATCTCCGTGACGTCTTGTCAGGGCTGCTGGCAACGAGGA	ACATCAATCTCCATGACGTCTTGTTAGGGCTACTGGCAACGAGGA
TTTCCCTTCAAATACCTTCGGTTGCCTTTGTCTTTGAACAGGCTA	TTTCCCTTCAAATACCTTGGGCTACCTTTGTCTTTGAACAGGCTA
CATCCGAGATGCAAGGCCTGTGAAAATTTGTCGAGATGCAGAATG	CATTCTGCATCTCGACAAATTCTCACGAGCCTTGCATCTCGGATG
CTGGAACCGATAAGGATTGACGGGCCGCAACATGACACATTATGT	ACATAACGTGTCATGGTGCGGCCCGTCAACCCGTATCGGTTCCAG
TAGACGGAGAGGTCCTGATTATGGATGGTTTCTAAACAAGAAACG	TAGACGGAGAGAGGTCCTGGTTATGGATGGTTTCGAAACAAGAAA
TAGAGCTAGGGATTCTATCACGCATCACAACGCACAAGAGGCATG	CATGCTTCTTGTGCGTTGTCATGTGATAGAATCCCTAGCTAGCTA
AAGTGCGATAATTTCATGCATGTTACTAACTATTACATTAAGTTT	AAACTTAATGTAACGGTTAGTAACATGGATGAAATTATCGCACTT
TGGAATTGCTACAACGTGATAGTGATAGAGAACAATATAGTGGTG	TGGAATTGCTACAACATGGTAGTGATAGAGAAAAATATAGTGGTG
AATCTCTACACTACCCAAAAAACCTCACTAATTTACTCTATCTAG	CTAGATAGAGTAAATTATTGAGGTTTCATGGGTAGCGTAGAGATT
TAGTGAGGTTTTTTGGGTAGTGTAGAGATTATGTCATCAATGGAA	TATTGAGGTTTCATGGGTAGCGTAGAGATTATGTCATCAATTGAA
GGCAAATTTCTCTAGGATTCACAAAGGGGGTGAGTGGGGAGATTT	GGCAAATTTCTCTAGGAATCACAAAGGGATGAGTGGGAGAGATTT
TCCATTGAAGGCGTCAAATCTCCCCACTCACCCCCTTTGTGAATC	GAATCACAAAGGGATGAGTGGGAGAGATTTGACGCCTTCAATGGA
CACAGCTGCCACTGAATCCATCGGGCGTGTTGATGCTACATCTGC	GGATGTAGCATCAACACGCCCGATGGATTCTTCAGTGGCAGCTGT
TCTCAAACTTAAGTAGAACTGGGGTTGATTTAGGATCTGCCAAGC	GCTTGGCAGATCCTAGATCAACCCCAGTTTTAGTTAAGTTTGAGA
AGGGATGATGGTATGGATAGGACCGAAGAACTCGCCATAACTAGA	ATCTAGTTATGACGAGTTATTGGGTCCTATCCATACCATCGTCCC
TACCATCATCCCTCTCCACCCCAATTTCTGAAAAGTTAACAAGAG	CAATACCATCGTCCCACTCCACTCCGATTTCTGAAAAGTTAACAA
GGCATGTCTAGTTTCTGTCGTTAATCTAGTTTGTGCAGTTTGAAG	TGGCATTCCTAGTTTCTGTTGTTAATCTGGGTTGTGCAATTTGAA
GCCGCTCCACTGCACCACCACTCCAGTCTACCCGTACACGCACTC	GCCGCTCCACTGCACCACTCCAGTCTACCCGTACACGCACTCTCC
GGATTAGATAAACCCCGCCCAAACCCCGGAATCCGCTGCGACCAC	GTGGTCGCAGAGGTTTCCGGGATTTGGGCGGGGTTTATCTGATCC
TTTGTTTCTATGAGATTTGAGTTGATTTATACCAGTCTTTACCTA	TTTGTTTCTATGAGAGCAGAGTTGATTTATACCAGTCTTTACCTA
TAATTTCACCGTCAGTTGAAGATCATTGGGTGGTACCGTATGGTT	GGACATACGGTGCCACCCAATGATCTTCGAGTGACGGTGAAATTA
CCCAATGATCTTCAACTGACGGTGAAATTAGTACGTTCTCTTTCA	CCCAATGATCTTCGAGTGACGGTGAAATTAGTATGTTCTCTTTCA
GCTTAGCACATGATTTCTAGCATATAATCCTCTGTTTGGTATTTC	GAAATACCGAATTAAACAGAGGATTATATGCTAGAAATCATGTGC
ATGTTGTCATACTCCTATAGTTGTTGCCATACACATCTTCATAAA	TTTATGAAGAGGTGTATGACAATAACTATAGGAGTATGACAACAT
TGATCCATCACTGAAACCCACTATGGCGCACACAAACATGTTGAG	TGATCCAACACTGAAACCCACTATGTCGTGCACAAACATGTTGAG
GAGGCACTCACATCACTCAACATGTTTGTGTGCGCCATAGTGGGT	ACCCACTATGTCGTGCACAAACATGTTGAGTGATGTGAGCGCCTC
ATGCTAAGGGAGATGTGGGCGGCGCTGATGAGTAAGGAGATGGTT	AACCATCTCCTTACTCACCAGCGCTGCCCGCATCTCCCTTAGCAT
CACGCACAAGACCGATAGTGACAGATATAGACGACAATAGATCGT	ACGGCCTATTGTCGTCTATATCTGTCGATGTCGGTCTTGTGCATG
CACTATCGGTCTTGTGCGTGGGATTACGTGATTATGAGTTTCTTC	CGATGTCGGTCTTGTGCATGGGATTATGAGATTATGAGTTTCTTC
GGATATGCTCATACTTTTATTTGTGGGAACAAACATATAATCTCT	AGAGATTATATGTTTCTTCCCACAGATAAACGTATGAGCATATCT
TTGTTCCCACAAATAAAAGTATGAGCATATCCGGTTGTTGTAAAA	TTCTTCCCACAGATAAACGTATGAGCATATCTGGTTGTTGTAAAA
CAAATGGATCGGAGAATGGACACTTGGAACTCAGTAACACTTCTT	CAAATGGATCGGTGAATGGACAATTGGAACTTAGTAACACTTCCT
GACCAATCATGGGTAGCTAATACCTGGGATATCAGCAAGTGTAAA	TTTACACTTGTTGATATCCCATGTATCAGCTACCCATGATTGGTC
TTTGAATCCCACTGATCGGGAAGTGCATGTAATTTTTGGTGGAAA	TTTGAATCACACTGATCGGGGAGCGCATGTAGTTTATGGTGGAAA
GCCTCTAGACTATAAAATCCAAGCCCGCGCACCACCTTCTGACCA	GCCTCTAGACTATAAAATCCAAGCCCATGCACCGCCTCCTCACCA
AAATTCTGAATATCACAATGCTACGGAGTAAGACACATATTGTTC	GAACAACATGTGTTTTACTCCGTAGTATTGGGATATTTAGAGTTT
TTAATTTATGATAAAACCGATGTTGCATTTAATGAGGGCATACAC	TTAATTTTAGATAAACCCGATGTCGTATTTAATGAGGGCATACAC
ACCTTGCTGACTGAGTACATCTATCTAGAGTTGTCTACAAGGGAG	ACCTTGTTGACTGAGTACATCTATCTGAATTTGTCTGCAAGGGAG
ATATCCAATCCAACAGCTCCTCATCATTGTCCTCAACAAAATCTT	ATATCCAATCCAGCAGCTCCTCATCGTTGTCCTTAACATAATCTT
TATTAAAACTATACCTCTGTCAGCGGTATCTTTATATGCCTGAAC	TATTAAAACTATACCTCTGTTAGTGGTATATTTATATGTCTGGAC
GTAATTTGAATGAATCTTAATTTGTGTACATGCAGAATGGCTCAT	TCATTTTGAATGAACCTTAATTCGTGTAGATGCAGAATGGCTCAT
TGTGTAATTGTGTGTTATCGTAAATACATAGTGAGATTAACCGGT	AATATAATTGTGTGTTATTTTAAGTACATAGTGAGATTAACCGGT
CCGGTTACGTATGAGCAACCGGTGGTTTTACAATCGATCACCTTA	CCGGTTACGTATGAGCAGTCAGTGGTTTTACAATCCATCACCTTA
GACCACATCTAGACACAAGGGCCAAAGTGGATGCACTCGGGTTCT	GACCACCTCTAGAAACAAGGGCCAAGATGGATGCACTCGTGTTCT
GACCACTAGACTAAGTCGAGATCTAGAACCCGAGTGCATCCACTT	GATGGATGCACTCGTGTTCTAGATCTCGGCTTGAGTCTAGTGGTT
ACCATTTAGAGAACTTTTGGCGTCTTAGGGATTGGGGTGAGCTAT	TAGCTCACCCTAATCCCTAAGACACCAAAAAGTTCTCTAAATGGT
TGCCTGGTCGATTAAGGAGTTGGAGTCATAAGATGTATCATGTCT	ATGCCTGGTCGGTTAAGAAGTTGGAGTCAAAGATGTATCATGTCT
CCTCATGTTTCTAGGTGTCAAGCGAACCCTTCAACACTGTGCGAA	TTCTCACAGTGTGAAGGGTTCGCTTGGACACCTTGAAACATGAGG
AAGATGCATGCATAGCCGCCCCTGAATAATCGACGATCAGAGCTG	AAGATGCATGCATAGCCGCCCCTGAATAATCGATCAGAGCTGCAT
AGGGTGCAATAATAATAATGCAGCTCTGATCGTCGATTATTCAGG	CCTGAATAATCGATCAGAGCTGCATTATTATTGTTGCACCCTGCG
GCTCATTTGGTCGGATGATCCTGCAGAAACCAGAGGTCGTATCGT	ACGATACGACCTCTGGTTGCTGCCGGATCGTCCGACCAAATGAGT
GGCGCAAGGATCAATCGTCAGACACACGAGCATATCAATTTCAAT	ATTGAAATTGATATGCTCGTGTCTGATGATTGATCCTTGCGCCCA
TTCTAACCCTAAGCCACACTAATACAACCCTTACTACTTCAATTA	TTCTAACCCTAAGCCACACTAATACAACATTATTACTTCAATTAT
ACCTCCAACTTGGACGCACCACCCTGAGAGATGATATCCCGTCTA	GACCTCCAACTTGCACGCACCACCCTGAGATGATATCCCGTCTAA
CGGTAGTGCATCAGACTTCGTGAGTAAGGGCTATTGCGGGCTTCA	TGAAGCCCAGAATAGCCATTACCCACGAAGTCCGATGCACTACCG
AGTTGTCTCTCAAATACACCCAAAAGTGAGTCTTTATCGCTAGTG	AGTTGTCTTTCAAATACACACAAAAGTGAATCATTATCGCTAGTG
AATCCATGAACCATTCGGAGATCATCAAGACAAAAGAATCTTAGT	AAGCCATGAACCATCCGAAGATCATCCAGACAAAAGAATCTTAGT
CAGATGATGATGCAGATAGGGATTATGATTCTACTATGGACTTAG	TAGATGATGATGCAAATAGGGATTATGATCCTGCTATGGACTTAG
TCCATTCCTTAATTAGGAGCAAGCAAACTATGATGATGAGGAGTA	TCCATAACTTAATGAGGAGCAGGCAGACTATGATGATGAGGAGTA
ATAGCATTCTGGGTCGCCTACTGCATAGAGGTGAAATATGAATCA	TGATTCATATTTCATCTCTATGCAGTAGGGGATCCATAATGCTTT
GCATCTCAAGAGGTCATTTGGAGATCAAATCATTCTAATACCCGA	TCGGGTATTAGAATTATTTGATCCCCAACTGACCTCTTAAGATGC
GGAAAGACTATTGACCAAAAGGCTGACCCCACTACCGCTCCAAAT	TTTGGAGCGGTGTAGTGGGTCAGCCTTTTGGTCAATAGTCTTTCC
TTTCCGATAGTAAATTTACAGGTTATTCTAGTTCGGACGCTCGTT	GACGAGCGCCCGAACTAGCCTAACCCGTAAATTTACTATCAGAAA
ACCCTAGAGAGAAATGTCATGCCAGTTAATACGAGTTTGTCTTTT	AAAAGAAAAACTCGTATTAACTGTCATCACATGTCTCTCTAGGGT
GTTGGTAAATTGGTACTCTCCACAATAGCACATTTGACATTTTCC	GGAAAATGTAAAATATGCTATTATGTAGAGTACCAATTTACCAAC
CAGGTCTAGCAGCGGGGATGATTGTCAATAATAGACTAATTTGCA	CATGTCTAGCACCGGGGATGATTGTCAATACTATACTAATTTGCA
CTACATGAACAAACTAATCGAATTAAGCTTCTATGGAGTAAATAT	CTACATGAACGAAATAATCGAATTAAGCTTTTATGGAGTAAATAT
TTGTGATCACTCTCATCTAGCAAGTGGTCTAGCTCATGTTCAGCA	TGTGATCACTCTCGTCTAGCAAGTGGCCTAGCTCCATGTTTAGCA
GTCCCCTACAGGATTCCACCAAGTTTGTCTATATAAACTCCCATT	GTCCCCTACAGGATTCCACACAGTTTGTCAATATAGACTCCCATT
ATTTCTTGTGAGGTCTCAACTAGGGTGCATATAAAGATGACCCTA	TAGGGTCGTCTTTGTATGTACCATAGTTGAGACCTGAGAAGAAAT
AGGAAGAAGAGAACCGGATGCAAATGGTCAAGGATAATTTAAGGA	TCCTTAAATTCTCCTTGACCATTTGCATCCGGCGCTCTTCTTCCT
GTGAAAACCAAGAACAGCTCACACACAACTCCTAATACTCTCTCT	GTGAAAACCAAAAATAGCTCACATACAACTCCTAATACTCTCGCT
CTGTTGTTGAGTCGCAGTTACTGGTGCCGTGTACAACCATATTTG	CTGTTGTTGAGCCACAGTTACCGGTGCCGTGTACAACCATATTTC
GAGACCTTATCTTCCGCCCCTAAACCACCTGTAATTTGTGAACTC	TGAGTTCACATATTACAGATGGTTTAGGGGCGAAGATAAAGTCTC
AAATTTGGTAATTCTTATGCGATATACGTGCACGGATGGTATGTT	AAATTTGGTAATTCTTCTGCGATATACGCGCATGGATGTTATGTT
TGCTGACGAATTGAGTGAGTACCGATTTTAATGCAATAATAGGTA	TGCTGACGAATTGAGTGAGTACCGATTTTAATAATGCAACAATAG
GCCCTCCCCATATTAACAGACCACCGCTTTGTCGACGTCTTACAC	GTGTAAGACGCCGGTAAAGCGGTGGTCTGTTAATATGGGGAGGGC
CAATGGCCGAGGTTTTCCAGATCTACCCTTTTCCTTAGTAGGGCA	TGCCCTACTAAGAAGGAAAAGGGTAGATCTGGAAAACCTCGGCCA
ACATTTAACAGAAATTCAATCCATCGGCTAACTATACATTCAAAC	GTTTGAATGTCTAGTTGGCCGATGGATTGAGTTTCTGTTAAATGT
GTTCTGTTGCGCTGCTAGGCTCCACTCCAATGCAAGAACCAAGAA	GTTCTCTTGTGCTGCCAGGCTGCACTCCAGTGCAAGAACCAAGAA
AGCATCCTACAACTAACTCATCAGCGCCATCTCAACTTTCTTTTA	TGTAAAAGAAAGTTGAGATGGCGCTGAGTTAGTTGTAGGATGCTG
CTTAGGTCCAAACGTCCCCTAGAGCCGCCACAATATTTCTACATT	ACTCAAGTCCAAACGTCCCCTAGCCGCCATAATATATCTACATTC
TCATTCCACCAATCGAACACCTCTCTGCGCTCTTAATGTTTCCGC	CGGAAACATTAAAGAGCCTAGAGAGGTGTTCGATTGGTGGAATGA
TTCTGAACTGCTAGTATGAACTTTTGGATCGGGCCATGTAGCTCT	CTGAACTGCTAGTATGAACTTTTGGATCGGGCCAGCCATGTAGCT
CTGCACGGTATCCGGTCTAAACAATCAAATACGCCACCCCATCAC	CTGCACGGTATCATCGGTCTAAAGAATCAAATACGCCACTCAATC
AAGCCGACTCTTGATAGCCTGTCGGGTGAAGATTAGCAGCGATTA	GAATCGCTGCTAATCTTCACATGACATGCTATCAGGAGTCGACTT
TATATGCATGGCATGTTGGGGTCAAGTCAGTCTAAGGAGGCTGCT	CGGCAGCCTCCTTAGACTGAATGACCCCAACGTGCCATGCATATA
GGAATAATGATCAGGCTCTCGGAAGCCCCAGTTCCCCCACCGAGT	GGAATAATGATCAGACTCCCGAAAGCCCCAGTTCCCTCACCGAGT
AACTATGGGATACAGCGAAAACAGTTGAACTAGGTAATAGATATG	AACTATGGGATACGACGAAAACAGTCGAACTAGGTAATAGATGTG
TAAGGGTCATTGCGAACCTCTCTTGTCTTGGGCTTCATCAACATT	CAAATGTTGATGAAGCCCAAGACAGAGGTTCGCAATGACCCTTAA
TTGCGTTGTTCCTCTGGACAGTGCCGTGATCACAGGTTGACGAAG	TTGCGTTGTTCCTCTAGACAGTGTCGTGATCATAGGTTCACGAAG
CTAAGGGCCTAGTGACCTGTTGCTGTTCCAAATCCTGCTACGTAA	TTACGTAGCAGGATCTAGAACAGCAACATGTCACTAGGCCCTTAG
GACCATAGATGACCACAATTATAGTAAGGGGATACCAGTTCGTGG	CCACGAACTGATATCCCCTTACTCTAATCGTGGTCATCTATGGTC
ACACACACAACAGAGTTCCATTTCTGTTCAACTGATGTTCCTGAA	TTCAGGAACATCAATTGAACAAATATGGAACTCTGTTGTGTGTGT
ATGAGAACCTATAAATAAACTAACGTGGCAATGAAATGGAGCTGA	ATGAGAACCTATAAATAAACTAACGTGGCAATAATGAAATGGAGC
ACGCAACCCTTATCGTCAGCTCCATTTCATTGCCACGTTAGTTTA	TAAACTAACGTGGCAATAATGAAATGGAGCTGACGATAAGGGTTG
GGTCTCCCTCTTTCCGTGACTTCCCTCGTCTTTGACCTAAACTGT	GGTCTCCCTCTTTCCGTGACTTCTCCCGTCTTCGACCTAAACTGT
GTTGAGGTAGGAGACTGAAGTTTAAAGGTTAGACACAATAGAACT	GTTCTATTGAGTCTAACCTTTAAACTTCAGAGTCTCCTACCTCAA
AGGCTTGTCGAGCTAGGTAACTCTTCCTCATACAGTGACATGAAA	TTTCATGTCACTGTATGAGGAACAAGAGTTACCTAGCTCGACAAG
AAATGGAAAGGGCAGGTCATGTAAATTTAACTATTTGTCATATTT	AAATATGACAAATATAGTTAAAGTTACATGACCTGCCCTTTCCAT
GAAGGAAGGTCGTGTAAGGATCATTTACCCTCATTATCAATCGAT	ATCGATTGATAATAAGGGAAAATGATCATTACACGACCTTCCTTC
TGAGGAGAAGAGAAAGCAGCCTGATACAACGGAGAGCAGACTGTA	TGAGGAGAAGAGAAAGCAGCCTGATACCTCGCAGAGCAGACTGTA
AATAATTATCTCGTAAAGCTCAGCTCACAGCACTTGTTCTACACA	TGTGTAGAACAAGTGCCGAGCTGAGCTTTACGAGATAATTGTTTC
GGGAGAGTTCCATATCTTCACTGACTAGAAAAGTTTGATACATCT	AGATGTATCAAGCTTTTCTAGTCAGTGAAGATGCGGAACTCTCCC
ATAGGGCCAGCATGCAAGTGTTATTATCATCGAGGTCCCTCCAGC	ATAGGGCCAGCATGCAAGTGTTATTATCATCTCCCTCCAGCCTTT
CCCTCCCCCACTCACCTTGGCCCCATTGATGGAGTTCCACCACCC	CTCCCTACCCCACTCACCTTGGCCCCATTGGAGTTCCACCACCCG
CCTCGTTGGCCGACCTCGCAACTTAATTTATTCGTCGTGCTGGTC	GACCAGCACAATGAACAAATTAAGTTGCAAGGTCAGCCGACGAGG
TGATGTGGTGGTTCTCTAGTGTGGATGATCACAATCGTTATTCCA	TGGAATAAAGATCGGGATTATCCACACTAGAGAACCACCACATCA
AGTGCGTCGCAGTTGACCAGTCGAGTACCGGTGTCCAACGTCGAG	CTCGATGTTGGACATTGGTACTCGACTGGTGAACTGCGACGCACT
TACCTCACATTCGCCTATGGTAACCCGGTTTATGAGGTGGCCACT	TACCTCACATTCGCCTGTGGTAACCCAGCTTATGGGATGGCCACT
TATATAATAGGGCCATAGGGGTACTTAAGACACGTCGACAATGCA	TGCATTGTCGATGTGTCTTAGGTACCCCTGTGGCCCTATTATATA
TTCTTCTGAAAGTCCCGTTCGGTTAGGCTGCTTTGGTCCATTCTG	TCTTCTGAAATTCCCGTTCGGTTAGAGGCTGCTTTGGTCCGTTCT
CAGCAACAACGTACGGAACTCGGTGTGCATCTTATATATATAATA	TTGTATTATAGATATAAGATGCACACCGAGTTCCGTTGTTGCTGT
ATAATAGTAGTATTCCATCTTACACTTTATGAGAAAAATAATCAA	TATAATAGTAGCATTCCATCATACACTTTATGAGAAAATAATCAA
GGTGAGAAGGGCTGAGTGAAACCGCTAAATGACCATTCATATGTA	GCGGAGAAGGACTGAGTGAAACTGCTAAATGGCCATTCACATGTA
AGATAGCCTGAGGTGTGATAACACGTTAGAAGGGAACTATAGCGT	AGATAGCCTGAGGTGCGACAACACATTAGAAGGGAACTACAACGT
TGGTCCTCTGCGCTTGCCCATGTGGAAACCGCCGCTCGCCAAATT	AGCTCCTCTGCGCTGGCCCATGTGGAAACCGTTGCTCGCCAAATT
CGCCACATGCTACAACTAGTTCCTTTCGAAATCGCCGCCTCCGAG	CGCCACATGCCGCAACTGGTTCCTTTCGAAATCGCCGCCTCCGAG
ATGGAATAATATTGTGACTCACTTATTACTACTATGGAAACGAGA	TTTCGTTTCCATAGTAGTAATCAGTGAGTTACAGTATTATTCCAT
GATGCATATGGGTAACAACACTACTCTGTCCAAAATTCCTCATAC	AAGTATGAGGAATTTTGGACAGAGTAGTGTTACCCATATGCATCT
TGTTGTTGTTATCAATGTGCATATTTTTGCTTTTGCCCCTGGGTG	CACACAGGGGCAAAACCAGAAATATGCACATTGGTAATAACAACA
AGTATCACCAGCACACTTGGGCAACACCGGAGGACCACAGGAATG	CATTCCTGTGGTCCGGTGTTGCCCAAGTGTGCCGGTGATACTTTC
TCCCGGACAACACTCTGCAAATATCTCCTCTGAGCTCCTTCCTCA	TGAGGAAGGAGCTGAGAGGAGATATTTGCAGTGTTGTCCGGGATG
AGCTTTGGAAGGGGGAGGCTTGGTTCTATCTACCATCAAACCAAA	ATTTGGTTTGATGGTAGATAGAATCGAGCCTCCCCTTCCAAAGCT
TGGTGAAACCACCACCCCCTAAGGATTGATCGACCCCTTTGATCC	TTGATGAAACCACCACCCCTAAGGATTGCTTGACCCCTTTGATCC
ATGGTGTCGTGTCATCCTATCCTATCCCCTTCGCTTGTTCCTTCA	ACGGTGTTGTGTCGTCCTGTCCTGTCCCCTTCGCTTGTTCCTTCA
TTGGATTATGGACATGTACTCTTAAGTCAGTTTAATTCCCTTTGA	AAAGGGAATTAAACTGACTTAAGAGTAGTTCATGTCCATAATCCA
TTAAACTGACTTAAGAGTACATGTCCATAATCCAATAGTCCTTCG	TTAAACTGACTTAAGAGTAGTTCATGTCCATAATCCAATAGTCCT
AGAAAGCATTTTGAGTAGTTTCGCCGAATCTTTTCTAGAATATAT	AGAAAGCATTTTGAGTAGTTTCACCGAATGTCTTTTCTAGAATAT
TCCCCTCTCTGGAGTGTGTCGTCGTGTCGGTTACTTGCCCAATCT	AGATTGGGCAAGTAACCAGCACGACGACGCACTCCAAAGAGGGGA
CATAATAACCGATGAAACTTGTTTGATCATTCGGCCCTCATCCGA	TCGGATGAGGGCCAAATGATCAAACAAGCGTCATCAATTATTATG
GATGATTTGCATTTGACATAGTGTTCGGTTACATCTTACACCAGT	AGATGATTTGCATTTGACAGTGTTCGGTTACAGCTTACACCAGTC
CCCTAACCGAGACAGTGTATTATAGCCACCACGTTGGGTTAGTCG	TGACTAACCCAACGGGGTGGCTATAATACACCATCTCGGTTAGGG
TGTAGTAGTAAATGATAATTATTTCGGGGGGAAATCACTGCAGTT	GAACTGCAGTAATTTTCCCCGAAATAATTATCATTTACTACTACA
TTAAACACATGGTAGGGATATATATCGTCCAAGAAGCCAAGAAGT	ACTGCTTGGCTTCGAGGACGATATATATCCCTGCCATGTGTTTAA
GATTTAGTTTATGACTTGAAAATTATTTGAGTACTGTGATATCAA	TTGATATCACAATACTCAAAGAATTTTCAAGTCGTAAACTAAATC
TTCTAAAGCGAAACATAAAGACCGAACTTGAGATTTCCACTAAGC	TTCTAAAGCAAAACATAAAGACTGAGCTTGACATTTCCACTAAGC
CGTGTCGGACCAGCCTACGTACTTAGCCCTCGGTCTACGGTACGA	CGTGTCGGACTAGCCTACGTACTTTGCTCTCGGTCTATGGTATGA
AAGAACATGACATACGGAGCTTAGTTCTATATGCCATAAGTACTT	AAGTACTTATGGCATATAGGACTAGGCTCCGCATGTCATGTTCTT
AATTTTGATACATGGATATGTTGTTGGGTCATTTCCTATACTCAT	ATGAGTATAGGAAATGACCCAACAACATATCTGTGTGTATCAAAA
GTCGAATATCCCATTCATGACTATCAATGTCCAGTTTTACACTAT	GTCGAATATCCCATTTATGACTGTCGATGTCCAGTTTTACACTGT
TGATGTCGATCCTCCTGTCTCCTTCCATCACCTACATATAGATGC	GCATCTATATGTAAGTGATAGCAGGAGACAGGAGGATCGACATCG
GACAAGAATGTTGCGGTGGTGGCAGTGATGTCGATCCTCCTGTCT	AGACAGGAGGATCGACATCGCTGCCACCGCCGTAACATTCTTGCC
GACATCACTGCCACCACCGCAACATTCTTGTCCCTATTTCTCCTT	GACATCGCTGCCACCGCCGTAACATTCTTGCCCCTATTTCTCCTT
TTCGGGCTGAAGAACATGGGGGCTACATATCAGAGGAGAATCAAA	TTTGATTCCCCTCTGGTATGTAGCCTCCGTGTTCTTCAGCCCGAG
CGACATAGCAGTGTAACAGTAAATGTTGAACAGGGTGATGAACAA	CGACATAGCGGTGTAATAGTAAACGTTGAATAGGGTGATGAACAA
CATGATGCAAAGCACACCGTATTCGATTTTGAATATATTGAGCTC	GAGCTCAATATATTTAATATCGAATACGGTGTCCTTTGCATCATG
TTTCTCGGTGGTGATGGATCTTATCATGCCCTTGGGCAGCTCTAT	GTTCTCGGTGGTGATGGATCTTATCGTTCTCTTGGGTAGCTCTAT
TTAGAGCCAATTTCCGCGCTGCTGAAGAATGAAGACTGAGCTTGC	TTAGAGCCAATTTTCACGCTGCTGAAGGATGAAGACTGATCTTGC
CACCTTTAGTATTTAGTCAACACAATGCAAATGACACCTCTTAAC	CACCTTTAGTATTTAGTTAACACAATGCAAAATAACACCTCTAAA
TATAAACTTTCCTCCCTTCGCAGTTCTCACCATCCTCCCCGTCCT	TATAAACTTTCCTCCCTTCGCAGTTCCTACCTTCCTCCCCGTCCT
GGGAGAGGATAGGACGGGGAGGATGGTGAGAACTGCGAAGGGAGG	CCTCCCTTCGCAGTTCCTACCTTCCTCCCCGTCCTATCCTCTCCC
CTCAACAATCTTAGCACCACTACTCCTCTCGTTACCAAGCATGCC	AACTCAGCAATCTTAGCACCACTACTCTCGTTACCAAGCATGCCA
ATCAAACTTCTATTCTTGTAACGCTACAAGATTCAGGTGGTCCAG	ATCAAACTTCTATTATAGTAACGCTGCAAGATTCAGGAGGTCCAC
ATATTATTTTAGTATGTGTACAATCAACTATTTAAGTTCTGGCTA	CCATTATTTTAATATGTCTACAGTCAACTATTTAAATTCTGGCTA
GTCCTCTTCCTCCTCTTATTACTTCGCCTTCTGTCACGCTCATCA	CCTGATAAGCGTGACAGAAGGCGAAGTAATAAGAGGAAGAGGACT
ACTGCATCTACTTGGCTGTACTACTCTAAAGTTGTCCGCAATCGT	ACTGCATCTACTTGGCTGCGCTACTCTAAGGTTGTCCGCAATCGT
GCCCTTGGGTCACAGTAAGAGATGCGCCAACTAGCTTCCACACCG	CGGTGTGGAAGCTAGTTGGCACATCTATTGCTGTGACTCAAGGGC
ATCCTATTTTGTACCAATCCTATAAGGCTTCCGAGTCGTGCATCT	ATCCTATTTTGTACCGATCCTATAAGGTTTTCGAGTCGTGCATCT
GGCTTAGGCATTATCATTTGAGATGCACGACTCGGAAGCCTTATA	TATAAGGTTTTCGAGTCGTGCATCTCAAATGACGATGCCTAAGCC
ACTTATGACACATATACAATGGCGAAATTCAAATCCATCAACGAG	CTCATCGATGGATTTGAAGTTTGCCATTGTATTTGTGTCATAAGT
GTCGAGCGTAGAACTGTTTCTCGCCCTGATGATACCCAAAAGTGG	GTCGAGCGTAGAACAGTTTCCCGTCCTGATGATACCCAAAAGTGG
CGGGCTAAGTGATTGACGCTTCATATCTATGGGACTATATAATAT	ATATTATATAGTCCCATAGACCTGAAGAGTCAATCACTTAGCCCC
ATAGATATGAAGCGTCAATCACTTAGCCCGACTTTACATCTAACC	TAGACCTGAAGAGTCAATCACTTAGCCCCAGACTTTAAATCTAAC
GACAGAAAGATTATGGGTTAGATGTAAAGTCGGGCTAAGTGATTG	AATCACTTAGCCCCAGACTTTAAATCTAACCCATAATCTTTCTGT
GGTGTTATGCCTAGAGGAGATCGACGTGAGGAGATGGAGGTATGT	ACATACCTCCACCTCCTCATGTCGACCTCCTCTAGGCATAGCACC
CAAGAAAATAAATACCAAGCAAAGCGTTAGATAACTCGATTTCAA	CAAGAAAATGGATCCCAAGCAAAGCGTTAGATAGCTCGATTTCAA
GCATTTTAGTTCACTTCGGTGGTTAAATTCGGCTAGATCTATGGG	CCCATAGATCTGGCCGAATTTAACCACCACAGTGAACTAAAATGC
GTCTGCATGGGTGAAGCTACATTACACTGAATGGATGCAAATGAA	TTTATTTACATCCACTCAGTATAATGTAGCTTCGTCCATGCAGGC
CCATTCAGTGTAATGTAGCTTCACCCATGCAGACAGGTCCATCCA	CCACTCAGTATAATGTAGCTTCGTCCATGCAGGCAGGTCCATCTA
TGGCCAATTGTCACGAAAGATTTGTTGTATAGAAGCAAAATGAAC	TTCATTTTGCTTCTATACAACAAATCTGTCCCTGATAATTGGCCA
AGTGAACCCGGTGGTCTAGGACCGAGCAACGTCGAGGGAGTAGGG	CCCTACTCCCTCGACGTTGCTTAGTCCTACACCACCGGGTTCACT
GCTAGCATCGCACAATTCGCACACATCCACTATCGTTGCTATTTC	GCTAGCATCGCACTATTCGCACTCATCCACTGTCGTCGCTATTTC
TGTGAGAGTCGTCCGTTGCCTAACCGTTGCCGCGTAGTTGTTCAC	TGTGAGAGTCGTCGGTTGCCTAGCCGTTGCCGCTTAGTTGTTCAC
TGTAACGAATTGGATAAATGTCAGTGCTGTTGTAAGCTAAAGGCG	TGTAACGAATTGGGTCAATGTCAATGCTGTTGTAAGCTAAAGGCG
CTCAGGGTTGTTCTCGACGATTAGTACCTGCACAAGTTTGTCTTA	TAAGACAAACTTGTGGAGGTACTAATCATTGAGAACAACCCTGAG
GTGTTGACCAAGCAATGGGGAAGTTACCACAGGGTGTTAATCGGT	GCTGATTAACACCCTGTCATAACTTCCCCATGGCTTGCTCAACAC
ATTAACATGCAGGAGAACACGAGGGAATAGTTGTGATACTTACAG	TGATACGTGTAGGAGAACGCGAGGGGACAGTTGTGATACTTACAT
AAAATTTTATGTCGGTCGAAGTTACGTATTTTAGCCAGTATAATT	AATTTTAAGTCGGTCGAAGTTATTACGTATTTTAGTCAGTATAAT
GAGAGAGCCTTAAAACTTCAGCCCACTTTACGCATTAGAGTTTTA	GAGAGAGTCTTAAAACTTCAGCCCACTTTTTGCGTTAGAGTTTTA
ATGATAGGAGTGGTAGATCTGGGTCGAGCCAAGGGTAACTCAAGG	ATGATAGGGGTGATAGTAGATCTGGGTCGAGCCAAGGATACCTCA
CATCCACGTATTTGTTTCTAGGTACTTGTGACCGGTCCTTGCCAT	ATGGCAAGGACCTAGTCACAAGTACCTCGAAACAAATACGTGGAT
CGCTTTCCGTTTCGTGGGAGTTGCTGTTTCTAGCCGATTGCATCC	GCTTTCCGTTTCGTGAGAGTTGTTGTTTCTTAGCCGATTGCATCC
AGTATTCGTACCTATCACTCGATGGGTACCTATATATACTCATTA	AGTATCCGTACCTATTACTCGATGGATATCTATATATACTCATTA
TCATTTAATATAAAGTCCCTTGATTAATCTTTAGATGTCATTATC	TCATTTAATATAAAGTTCCTTGAGTAATCTTTAAATGTCAGTCTC
GGACCACCTCGGAGGCATTCACGACACCTGGCACATACTTGAGAA	AGACCACCTCGGAGGCATTCATGACACCCGACACATACTTGAGAA
CCGGCGCCGATTCTCAAGTATGTGCCAGGTGTCGTGAATGCCTCC	GGAGGCATTCATGACACCCGACACATACTTGAGAACCGGCGCCGA
TGAATCCATGTTAAACCTAGAAATTAAGCTGTCATCCGAGTGTCG	CGACACTCGGACAACACCTTAATTTCTAGGTTTAACATGGATTCA
CATAAAACCACTAACTTTCATACCGGACAGAGTAAGGGTGGGGAT	CATAAAACCACTAACCTTCCTACCAGACAGAGTAAGGGTGGGGAT
TAACCTATTCTATAGCTGAACACTTATCTCTTGCTCGATCTCTTT	GAAGAGGTCGGGCAGGAGATAAGTGTCCAGCTATAGAATAGCTTG
TGTGTGTGAGAATTTGTGCGATTATGAACTATGTGTATGAGAACT	AGTTCTCATACACACAATTCATAATCGCACACATTCTCACTCGCA
AGTTCATAATCGCACAAATTCTCACACACAATATTCTTGATGGTG	AATTCATAATCGCACACATTCTCACTCGCAATATTCTTGATGGTG
TATGTAGAAGATTATATTAAGAGTACTATAAAAGAGAAGCTTATT	AATAAGCTTCCCTCTTATGGTACTCTTAATATAATCTTCTATATA
CCTTGAACTGAGGTGCTTGGTCCGCGTAACAGGCATTGGGATCTC	GGAGATCCCAATGCCTATAACGCGGACCAAGCATCTCAGTTCAAG
TGTAACCACGGCTAAACATGTTGGCACACCGGCAAATATTATGAA	TTCATAATATTTTGCCGGTATGTCAACATGTTTAGGCGTGGTTAC
TCGAATGGCTCATGTGCTAGGCGATACTATGCTAGGGGTGGTATC	GATACCACACCAGGCATAGTATCACCTAGCACATGAGCCATTCGA
AACGCAGACAGAGTGAAGAAGATATGTGTATTTAGGGCAGGTCAA	TTTTGATCTGCCCTAAATACACATATCTTCACTCTGTCTGCGTTC
ATTATTCTTAACAATATGAGGTGACGAGCTCAGACTACTTTCCTA	GTAGGAAAGTAGTTTGAGTCGTCACCTCATATCGTTAAGAATAAT
AACTTTGATCCATGGCCTATCTATCCGTTTCATACCTTAGTCTGA	TCGAACCAAGGTATGGAACAGATAGATAGGCTATGGGCCAAAGTT
GTATGGGATGACGGCTTTTGCTGCGTGGAGATAAAATAAGTGAAA	TTTCACTTATTTTAGCCCCACGCAGCAAAAGCCATTATCCCATAC
ACCGGGTCCGCCTCTGAGGTTCAACAGTGATGGGAGGGCGATCTC	AGATCGCCCTCCCATCACTGTTAAACCTCGGAGCGCAGACCTGGT
TTTCCGATCCTTTCATCCGTTGTTACAGTAATCCCATAAGCTACT	TTTCCGGTCCTTTCATCCATTGTTACAATAGTCCCATAAGCTACT
ACCCCACTGCAAAGACTCTGGATGATGCATGCTACTCCCCGTGGT	ACCGCGGGGAGTAGCATGCAGCATCCGTAGTCTTTGCAGTGGGGT
CGCAGAATATAGCAGCTCTATCCCACCTCTCTCCCCAATCAAATG	CCATTTGGTTGGGGAGAGGTGGGATAGAGCCGCTATATTCTACGT
ATTGCTTGGATCATATGGTAGAACCCTGTTTATTGTTTGCTCATG	ATTGCTTGGATCATACGGTAGAATTCTGTTTATTGTTTGCTCATG
TATTCTGAGGAATTATCTCAGTAGAATTCTAGTTTGTGTTAGCAT	ATGCTAACACATAAACTAGAATTCTACTGACATAATTCCTCAGAA
TCAGCATCGAATGGTCCAGATTTGCTCAATGTTGTATGCCACAAG	CTTGTGGCATACGACAGTGAGCAAATCTGGGCCATTTGATGCTGA
TTCTTAGGTGGAGCGATTCATTAGTGGTCTGATGGTTGTTAGGCT	TTCTCAGGGGGAGCAATTCCTGAGTGGTCTGATGGTTGTTAGACT
CGACATCAATAACTTACCAGTATTAACAGCCCTCAGATCATCTAC	CGACATCAATAACTTATCAGTATTAACAACCCTTAGATCATCTCT
TATGCAGGATCAGTCAGGAGAACTTAGTCGAGGCACAAGAAATTG	TATGCAGGATTAGTTAGGAGAACTTAGTCGGGGCACAAGAAATTG
AAGGCTTCGTGGGGATGGATATAACCTAGGTCATCACGAACACAG	AGGCTTCATGGGGGATGGATATACCCTAGGTCCTCACAAACACAG
GAAGAAAGACAGTAATAATGCTTGTATTCCTCATGCTTTCCATTC	GAAGAAAGACAGTAGTAGTGCTGGTATTCCTCATGCTTGCCATTC
ACAAAAATCCTTGCTGGATAGTGTCGGACCTAGAGTGGCAGCGCC	GGCGCTGTCACTCTAGGTCCGGCACTATTGAGCAAGGAATTTTGT
CTTCTTCCTAAAAAACTACAGCCGAACCGAACATTTTGCATTGAT	ATCAATGCAAAATGTACGGTCTGGCTGTAGTTTTATAGGAAGAAG
ATGTGAGGATATATCTACAGCACAAATCTCTTGTTCTACACGATT	AATCGTGTAGAATAAGATATTTGTGATGTAGATATCTCCTCACAT
TGAAGGAGAAATGAGGTAGAGTTGGGGAAGAAACAGCCATTGTCA	TGACAACAGCTGCTTCTTCCCCAACTCTGCCTCGTTTCTCCTTCA
AGCAGCAAGGCCTGTGAAATGATAGTTAGGAGCAGATACATCTCA	AGCAGCAAGGCCTTAAATGATAGTTAGGAGCAGATACATCTCATG
AAATCTGCTCTTTCCTTGAGTGCACCGGTGGTAACCTCGATGAAC	AAATCTGCTCTTTCCTTGAGTGCACCAACGGTAACCTCGATGAAC
TGCTTTATTATCTTCTCTAAAGTCGATGCAAACATGAAGCTGGTT	GGTCAGCTTCGTGTTTGCATCGAGTTCAGAGAAGTTAATAAAGCA
GATTCTTTTATTTCATACAGGCAGCAACGCAGGATTACTTGGGCT	AGCCCAAGTAATCCTGCGTTGTTGTCCGTATGAAATAAAAGAATC
GGAGCAGTTTCCCACATGGCTCCCTGCTACATAGACTCACCGTGC	GGAGCAGTTTCTCACATGGCTTCGTGCTACATAGACTCACTGCGC
TCATATCTTGGTTGCCCCAGGGAGCAACTCAATATCATCGTCTGT	ACAAACAATGATATTCAGTTGCTCCCTGGGGCGGCCAAGATATTC
GGCCAGGGGAGGTAATGTCTCGGCTCCAGAAATTATGAATGCTAT	ATAGCATTCATAATTTCTAGAGCCGAGATGTTACCTCCCCTGGCC
GCTCTTGTCTGGTTGCGATCTCTAGGATGTCATTGGCCTTCCTTA	GCTCTTGTCTGGTTGCGGTCTCCAGGATGTCATCGGCCTTCCTTA
CAGATCAGCATAGGCGTCTCGTGACCCCAAAGCACAATCACAATT	AATTGTGATTGTGCTTTAGGGTCATGAGGCGCCTATGCTGATCTG
CGAACATGGTCCGCGATATAGAGAAGGCGCAAGTCACTATTCCTA	TAGGAACAGTGACTCACGCCTTCTCTATATCACGAACCATGTTCG
TGGCCCATCTCCACACGAACGGACAGGTCGAATGAGCCAATATCA	TGATATTGGCTCGTTCGACCTGTCCATTCGTGCGGAGATGGGCCA
GTTCCTAGAGTTTCGCGACAAGTACCATATTCATGTAGACTAGAC	GTCTAGTCTACATTTATATGGTACTTGTCGCCAAACTCTAGGAAC
GAGACCTGTCAAGAGAGTAGCCAACCTTTGAGCTCCATCCCGTCG	CGGCGGGATGGAGCTCATAGGTTGGCTGCTCTCGACAGGTCTCGC
GTAGGATATGGGCATCATCTCTAACTTCGGTGTCACTTGGTGGGC	GCCCACCAAGTGACACCGAAGTTAGAGATGCCCATATCCTACCGT
AGTTAGAGATGATGCCCATATCCTACCGTTCTTAGCTCCAACCAT	GAAGTTAGAGATGCCCATATCCTACCGTTCTTAGCTCCAAACATG
TCGGGGAAAAGATCACTAGGACCTTGGAGCCCACAAGTTAGCATG	CATGCTGACTTATGGGCCCCAAGGTCCTAGTAATCTTGTCCCCGA
CTTACATGATGTCGTTCTTGGAGAGCGAAAAGGTGCCGAACAAGG	CCTTGTCCGGCACCTTTTCGCTCTCTAGGAATGACATCATGTCGG
AAGAAGCCATCTCTAGATAGTAATGAAAGGAGAAAGGGTTAGAAG	CTTCTAACCCCTTCTCCTTTCATTACAATCTCGAGATGGATTCTT
CCTTTCATTACTATCTAGAGATGGCTTCTTTTGCAGGATGTCTGG	CCTTTCATTACAATCTCGAGATGGATTCTTTTGCAGAACGTCTGG
AGGCACACTTGAAGGCCTGCAATACGAATGTCAAAGGTCCTCTAG	CTAAAGGACCTTTGACATCCGTATTGCATCCCTTCAAGTGTGCCT
TATTTTGTCATCTAACTACGTATTTGCCCTACTATATACCACAAC	GTTGTGGTATAGTGGGGCAAATACGTAGTTAGATGACAAAATAGG
TTGTCTAAGGTCTGACTGAGCGGATCAAATAATACTATGCTACTC	GAGTAGCATAATATTATTTGATCTGCTCGGTCAGACCTTAGACAA
ATATGGATAAGGAAAGAGATGTTGTAGAGTTAGAGAACAGGACAA	ATATGAATAAGGAAAGGAGTGTTGTAGAGTTAGAGAATAGGACGA
AGCTCAAGGAGGTAATGTAACTAGTCGATGAAATGGATCAATGGT	ACCATTGATCCGTTTCATGGACTAGTTACGTTACCTCCTTGAGCT
GCAATAACCAAGCCAATATATACGACACGATCAAATCAATCAATA	TATTGATTGATTTGGTCGTGTCATATATATTGACTTGTTTATTAC
TATTCTATAGATAATTTGAAGGATTGAAGAAGTGATTAGAGGAGA	TATTCTATAGATAATTTGAAGGACCGAATAAGTGATTAGAGGAGA
AGTCAAGCGTCAATGGGGCCAAATATCCTTTTCATGTTCCCATCT	AGTCAAGCGTCAGTGGGGCCAAAGATCCTTCTCATGTTCCCATCT
GCACCTCCAAGTGTTGATTAGCAGTCGAGTACGTGCCCAGGGACA	GCACCTCCAAGTGCTGAGTAGCAATCGAGTACGTGCCCAGGGACA
ACTCCTTGAGCTCTAATGAAGCCAGTGACATCGATGGGGAGATCG	ACTCCTTGAGCTCTAATGAAGTCGGTGACACCGATGGGGAGATCG
ATGTCTATCACCTTAAATAATTTGGAACCGATTTCAGAAGAAGAA	TTCTTCTTCTCAAATTGGTTCCAAATTATTTAACGTGATAGACAG
TACAACCACACACATATCTCTAACAGGAGTAGCATTCAATCACCA	TACAACCACACACATAATCCTAACAGGAGTAGCATTCAATCACCA
ACAATCATGTGCTATGTTGACACCTTCTACCTCGTCGTTCTACGC	ACAATCGTGTGCTATGCTGACACCTTCTACCATGTCGTTCTGCGC
ATGAGCCTATCTGATATCGTTAGAACTTGGATGAATTCATGTAAG	ATGAGCCTATCTGCTATCATTAGAACTAGGATGAATTCATGTAAA
CGTCGATCTTAAACACGGCGAGGCTGAGCAGGGGCGTCGGTGAAC	GTTCGCCGACGCCCCTGTTCAGCCTCGTCGTGCTTAAGATCGACG
GATCTTGCTGTTAATGTTTAGACGCCTGTCTGGGCCCTTTGACAG	CTGTCAAAGGGTACAAACAGGCGTCTAAACATTAACAGCAAGATC
GTGCGCTTCCAATCCTGCAAGTGATGTCATGTGATCTGATAACTG	GTGCGCTTCCATTCCTGCAGGTGATGTAATGTGATCTGATAACTG
TTAGCCAATTTTCGGATCGACATAGCAGGATTCTAGCTATCAGGG	TTAGCCAATTTTCTGATCGACATACCAGGTTTCTAGCTATCAGGG
GTCCCATGTGAAGCCCTTTGATTGTTGCTAGATGACCACACCGTC	ACGGTGTGGTCATCACAGCAACAATCAAAGAGCTTCACATGGGAC
AAAGAGTTATACTTTGGGCATAGGCGGCAACAACGTAGTGGCAGT	ACTGTCACTACGCTGCTGCCGCCTATGTCCAAAGTACAACTCTTT
TATTGTCCCTAGATGAAGGTGTCTTTCAGTATCTGTCCTGCTACA	TGTAGCAGGATAGATACCGAAAGACACCTTCATGTAGGGACAATA
ATTTTCATTGCGCTGTACCCTCTTAACTGTATAGTGTTTTGATTT	AATTTTCATTGCGCTGTAACCTTTGACTGTATAGTGTTTTGATTT
CGCAGTACACATGCCGCATAGTAACTCGGGCGTTATCGAGGCAAG	CTTGTCTCAATAACGCCCGAGTTACTATACAGCCTGTGTACTGCG
AGGAGCCTATACAGTACGTCTTTGGAGGGAGTAGGAACGAGAGCA	GGAGCCTATACAGTACGTTGTTGGAGGGAGTAAGGAACGAGAGCA
GTCAGGTCAATTCAATTGATGGCTATTTGACTTCGACAAATGAGA	GTCCGGTCAATACAATTGATGGCTATTTGACCTTGACAAATGAGA
CTAATTTGATCCATTACTGCAAAGCGTAACGTGATAGGCTGCATC	GATGCAGGCTACCATGTTACGATTTGCAGTAATGGATCAAATTAG
CAGTTATTACGGAGCAATAGGGTGGTGAACTGGTGACTGGAGCTG	CAGTTATTACGGAGGATTAGGTTGGTGAACTGGTGACTGGAGCTG
GACTACAAGCAGTCATCCAACGGTGAGAAAGCATGGGGTTCTTTG	CAAAGTACCCCATGCTTTCTCCCCGTCGGGTGACTGCTTGTAGTC
AGGTTTAAACCAGGCACTAGTTTGCTATATATTTGCTTCATGAAG	CTTCATGGAAGCAAATATGTAGCAAACTATTGTCTGGTTTAAACA
TATATAGCAAACTAGTGCCTGGTTTAAACCTCTGCGTTTTGCATA	TATGTAGCAAACTATTGTCTGGTTTAAACATCTGCGCTTTGTATA
CCTATCTAGCTGAGCGGCTAATTTTGCGTCAGTGGGAACTAGCTC	GAGCTAGTTCTCACTAATGCAAAATTAGCCGCTCAAATAGCTAGG
GAAAGATACATATCCTCTTGGAGTTTTCTCTTAGCGAGCAATGAA	CTCCATTGCTCGCTAAGAACAATTCCAAGAGGATATGTACCCTTC
CCGTGTTCTTAAATCGGTCCCAATCTTTCACGGCACAACAAGTAG	CCGTGTTCGTAAATTGGTCCCAGTCTTTCATGGCACAACAAGTAG
CACAACAAAATAGGCATACAATATAACGACAAAATAAGAATATAA	TTGTATTCTTATTTCGGCGTTATATTCTATGCCTATTTTGTTGTG
CTGAACTTATACCTGATTGTGATGTCTCAGTTTTGTTCGATCATG	CTGAACTTATACCTGACTATGATGTCTCGGTTTTGTTCGGTCATG
GGTGTCGTTGTCGTACTCAAGTCAGAGCTCACTAGTGCCTTCACC	AGAGTCGTTGTCGTGCTCAAGTCAGAGATCACCAGTGCCTTCACC
TCGTTCATGTAAGGGGAATGAATTCTATGGCTCATTAACTTTGAA	TCGTTCATGTAAGTGGAATGGATTTTATGGCTCATTAACTTTGAA
TGTGTGCCCTCTCCTACCTCTACTTGCTCCGCCGACCCTGTGCAT	TGTGTGCCCTCTACTACCTCTACTTGCTTCGTCGACCCTGTGCAT
CATTGTGTTTCTATGAGGCCAAGTCTAATACCGCTGTTCATTTAC	ATTGTGTTTCTATGAGGCCAAGTCTAATACCTTGTTGTTCATTTA
TTCAAAGTTTAAATGCCTAAAATCATCACATTTTACTACAGTTGT	TTCAAAGTTTAAATGCCTAAATCACCATATTTTACTACAGTTGCC
AGTGCCACAGAACAGAATAGCCAAGGGTTAATCTGAATAGCAAAC	GTTTGCTATTCAGATTAACCTTTGGCTTTATTCTGTTCTGTGGCA
AGATAAATATTTCGTGCGTCAGGATTGATTAACTGTTTGCTTGCC	GTCAAGCGAACAGTTAATCAATCCTAGGGCACGAAATATTTATCA
TTCAGTCGTGAAGTCTCTTAATGTTGAGAAGGATGAAGTAGCAAA	TTTGCTACTTCATCCTTCCCAACATCAAGAGCCTTCACGACTGAA
TGACATGCTTTACAGTCGGCCGAAATGGTTGTTTGTAGGATTCAC	TCCGACGTGCACTACAATCGGGCGAAATGGTTGTCTACGGGATTG
TTCAACTCTGACTTTATCAAGAGAAGTTGGTCGATTATTTGTAAT	TTCAACTCTAAGCTTATCAAGAGAAGTTGGCCGATTATTTGTAAT
TGGTCCTAGATGGACTAATTGGATTCAAAGTATCTTATCTTCTAG	TGGCCCTAGATGTATTAGTTGGATTCAAAGTATCTTATCTTCTAG
TAGCACATAAGAAGTCCTAGAAGATAAGATACTTTGAATCCAATT	ATTAGTTGGATTCAAAGTATCTTATCTTCTAGGACTTATGTGCTA
ATCTTATCTTCTAGGACTTCTTATGTGCTACTTAGTGGTGTACTA	ATCTTATCTTCTAGGACTTATGTGCTACTTAATGGTGTACTAGGG
GACCCTCGGCACTCGATCAAGTATACGTGGGCTATGTGTCCCTTT	GACCCTTGGCACTCGATCAAGAAGTATACGTGGGCTATGTGTCCC
TTATAACAGGTATCTTACTAGTTGATCTTTTGCTTTATAGAGTGT	ACACTCTATAAAGCAAAAGGTCAACAAGTAGATACCTGTTATAAA
ATTCCTACATCAACTGAAGGTTCCGCAATGAGAATAGCACCCTCA	ATTCCTACATCAATCGAAGGTTCCGCAACGAGAATAGCACCCTCA
AAATCCAGGCCCTATCAATGTCGATCGTGGAGTGTAACCTTGAAG	CTTCAAGGTTACACTCCACGACCGACATTTCTAGAGCCTAGATTT
CCCCTCAATAGATTTGTCTCTGTCCTTATATTGTGTAGAACCCTT	CCTCTCAATAGATTTGTCTCTGTCCCTACATCGTGTAGAACCCTT
GAAGGTATACCCATAATATTTTGTTGAGTAATAATAAGAGACGAA	GAAGGTATACCCGTTATATTTTGTTAAGTAATAATAAGAGACGAA
CTTTAGTTCCTATCGTGGTTCCAGAGAATAAACTGATTTGAACAC	GTGTTCAAATCAGTTTAGTCCTGGAAACCACGATAGGAACTAAAG
ATGGTTTCTAGATGGAGTCTGACCACTAACAGATTGACCTGATCT	ATGGTTTCTAGATGGAGTCTGACCACTGGCAGTTTGACCTGACCT
ACCCACCACACTTGTCAAGCCCCGACCCGATTACCAGGAATATGA	ACCCACCACACTTGTCAAGCCCTGGCCCGGTTACCAGGAAGATGA
TATAGTTGCATCACCACCATAGCCATTGTCGATGAGAGGCAGGTC	AGAGTTGCTTCACCACCATAGTCATTTGTCGATAAGAGGCAGGTC
GAGAGTCTAGGCTCCTCCCGGATTGGCGTTTTCTTCTACATCAAG	GAGAGTCTAGGCTCCTGCCGGATTTTCGTTTTCTTCTACATCAAG
CCCAGCTCAACTTGCATTGTTTCACCGTCCATGTGGCGCTAGACG	CGTCTAGCGCCACGTGAACGGTGAAACAATGCGAGTTGAGCTGGG
TTCAACAGGACTGATGGCCTTAGACCCGCGACCTACACTGAGACA	TGTCTCTGTGCAGGTCGCAGGTCTAAGGCTATCAGTCCTGTTGAA
GTCTATTCGCTACTTATCCATTTTTATGAATGATACTAATTTTAA	TTGAAAATTAGTATCATGCATGAAAATGGATAGGTAGCGAATAGA
TGGCCTGTGTCTGTCCATTTGCTGCTTTGATGATCGCCTGATTGG	CCAATCAGGCGATCATCCCAGCAGCAAATGGGCAGACCCAGGCCA
CGCGCTGGAGAGTGACACTGGGTTCATAATGACATGTGAATATGC	CGCGCTGGAGAGTGACGCAGGGTTCATAACGACATGTGAATCTGC
TGCCGGAACTGGGAGCGTCACCAATCGACCGTTGATTCGAGCCAG	TGCCGGAACCGGGAGCATCACCAATCGGCCATTGATTCGAGCCAG
AAGCCCGCCATCCAGTCTATCTATCCCTTTACGTTGTGTAGTGCA	AAGCCCGCCATCCAGTCCGTCTATTCCTTTACGTTGTGTAGTGCA
CTCATTCACATAGTGAAGAAAAGGCGATAAAATGTAGTCTAGTGT	CCCATTCACATAGTCAAGGAAAGGCGATAAACTGTAGTCTAGTGT
AGCGCTGATGCAGAGAACTGGTGATGTTGATTTCGTAGTCCTCCC	AGCGCTGATGGAGAGAAGTGGTGATGTTGATCTCGTAGTCCTCCC
CATCGCTTCGCAGATCTACGGCCAATATACGACCACCATCGTATT	CATCGCTTCGCATATCTACGGCCAATATCTGACCACCATCGTATT
GCATGATCTACGTATCCTATGTTTGCTCTCATTTCTGGGCTCTCG	GCATGATCTACATATCCTATGTTTGCCCTCGTTTCTGGGCTCTCG
AAGGGACGTCTCCTACCCAACGGCGCCCAGACACAGATGAGCACC	AAGGGACGTCTCCTATCCAATGGCGCCTAGACACAGATGAGCACC
CGGTGTTACGGTGTTTGCAAGAGAGGATGGTCAGATGGAAGGCAC	GTGCCTTCCATGATCTGACCATCCTCTCTTGCAAACACCGTAACA
CTCCCCACGAAAGTCCTTTTGTGAGGAACATAATCATATCATCTG	CAGATGATATGACTATGTTCCTCACAACTGGACTTTCGTGGGTTG
GTTATAGACGATGAAATTTATAGAATCCTGCTGTAGATATTGAAG	CTTCAATATCTACAACAGGATTCCCTAAATTTCATTATCTATAAC
GAATTGATCCCTCTATACTACATCATTTCTACACTTGAGATTATT	GGGAAATTGATCCCTCTATACTACATTTCTACACTTGAGATTATT
TAGCAAAGATCTTTCACTTTGAGTCATTATCCGGATGCCAAGGGG	CCCCTTGGCATCTGGATAACGACTCGAAGTGAAAGATCTTTGCTA
CAGATTGGTGTGAAGGCATCCCAGCAACATGAACCAAGAACCAGG	CCTGGTTCTTGGTCAATGTTGCTGGGACGCCTTCACACCAATCTG
GATTCATAAAATTCCAAACGTTTTAATTTGCTGGCCTTCTTCAAA	TTCATAAAATTCCAAACGTTTTAATTTGCTGCTGGCCTTCTTCAA
TGCAATGCAACACGGTCAGCTATTGAAGTAGTGAGATGAGACAGC	CAATGCAACACGACGGTCAGCTATTGAAGTAGTGAGATGAGACAG
GGTGGGAAGAGTTGTCAGGAGCAGTCAATGGCCTTATTAAAAGAG	CTCTTTTAATAAGGCCACTGACTGCTCCTAACACCTCTTCCCACC
TCTACTGTCGACGTCCCGAGAGCCAGACCCCAGGTCGAAACAATG	CGTTGTTTCGACTTGGGGTTTGGCTCTCGGGACATCGGTAGTAGA
AAGGAAGTAGTAACCAGACTGTATTTGATTGAACTAGAAGAAGGA	AAGGAAGTAGTAACTGGACTATATTTGATTGAACTAGAAGAAGGA
AAAGGATTCCAGGTACTACGGCGGACTGATGGCTGAAAGTTCATT	TAATTGAACTTTCAGCCATCAGTCCGTAGTACCTGGAATCCTTTT
CATATTCTGCTTTCCAATCCGAACATGTCGTACTATTCTCATCCC	CATATTCTGCTTTCCAACCTGAACAAGTCGTACTATTCTCATCCC
GGTTCCCGCGAGAAGATAGGATCGGAGGTGGACACGTTGAGGTCT	GGTTCCTGCGAGAAGATAGGTTCAGAGGCGGACACGTCGAGGTCT
GGTATTCTGGACCTGGAATGTTTTGTAAGACCGCTACGACTAAGA	GGTATTCTGGACCTAGAACGTTTTGTAAGAACGCTACGACTAAGA
TTCACCAGCGACAAGAAGTGGAATGCATGCAGTAGGTTTCCCAGT	TTCACCGGCAACGAGAAGTGGAATGCACGCAGCAGGTTTCCCAGA
CCGGTGTCCTAAAACTTGGTAAGGTTGTTCCCGTTTAGTTCGATA	CCGGTGTCCTAAAACTTGGGAAGGATGTTCCCATTTAGTTTGATA
GAGAATAAGGGAGTCTGGGGTGCTGGACTGTAACTTCCGGCCATG	CATGGCCGGAAGTTACAGTCCAGCGCCCTAGGCTCCCTTATTCTC
CAAGGACAATCCCATTATGTTCTTCTCTACCTTTGGTAAGTCGCC	GGCGACTTACCAAAGGTAGAGATGAACGGAATGGGATCGTCCTTG
GGAGGAGGGCGAATAGGGGAGACTCACCGCGCGGACTACTCTTGC	CAAGAGTAGTCCGCGGCGGCGAGTCTCCCCTGTTCGCCCTCCTCC
CGCGCGCTCTAAACCTGCTGCTGTCGTTGACCATGGGGGCCCGCG	CGCGGGGCCCCACGGTCAATGACAGCATCAGGTTTAGAGCGCGCG
GTGCCTGACGTCTGCTAGCTTTAATGGCCGCATTTGATGGGGTTG	CAACCCCATCAAACGCGGCCACTGAAGCTAGCAGACGTCGAGCAC
CAGGGAATGGGTGGTCGTGGCAGAGAATTGGTAGGCGCCGTCGCA	CAGGGAGTGGGTGGTCGTGGCAGAGAATTAGCAAGCGTCGCCGTG
AATAGCCATCGTCCATTGGTGTCATAATTGGGAAATTAAATCAGA	ATAGCCATCGTCCATTGGTGTCATATAATTGGAAAATTAAATCAG
GCTTGTCATGTCGTGCCCAGGTAGCGTGTCGGTCTGGTTAACAAT	ATTGTTAACCAGACCGGCATGCTACCTGCGCACGACATGACAAGC
AGGTTGTTCGGTAGGGACTTCTAGACATCTTTAGTCTTTATATGT	ACAAACAAAGATTAAAGAAGTCCAGAAGTCCCTACCGAACAACCT
GCCCCAACCACGACATCTAACCGAAGCCGAAACTATGGTGGTGTC	GCCCCAGCCACGACATATAACCGAAGCTAAAACTATGGTGGTGTC
TCCCGAGAGAAAGAGTTGTACCCTAACAATTGTATCAGACTACCG	TCCCAAGAGAAAGAGTTGTACCTTCAAAATTGTATCGGACTACTG
TCACTTTGAATGGTGTGGTTCAGAGGGTTCGAAAGTGGATCTGAG	TCACTTTGAATGGTGAGGTCCGGAGGGTTCGAAAGTGGATCTGAG
AAATATAAAACTAGAATTCCATGAAGGCTCATATATGAAAGGGTA	AATATAAAATTAGAATTCCATGAAGGCTCATATATATGAAAGGGT
TCAGGAGAAACATTAGAAGTTAAGTGTACAAGAAGGAAAGGGGCA	TCAGGAGAAACATTAGAAGTTAAGTGTACAAGGAAAGGGGCACAT
TAGGTACACCCGTATATGGTCCTAGTTCGTGTTGCGACCCGAGGT	ACCTCGGGTTGCAATATGAACTAGGGCCATATACGGGTGTACCTA
TGCTTTCATTCGTCGTTTTCGCCTTTTGCAAGCAGAGCCTTTCGT	TGCTTTCATTTGCCGTTTTCGCCTTTTGCAAACAGAGCCTTTCGT
GTCATGGGTGCCTTGTCGTAGTTCAGGGGCGTCTGGGGGTGGCGT	GTCATGGGTGCCTTGTCATAGTTCGAGGGCGTCTGCGGGTGGCGT
TGATGATGGCGGAATTTTCGGGCAGAATGTGCCTACCTATGCGCA	TGCGCATAGGTAGGCACGTTCCGCTCGAAAATTCCGCCATCATCA
TGGGATGTCTGTGCCGGCGATAACCAACACTGATATGTAGTCCTT	AAGAACTACATACCAGTGTTGGTTATCGCCGACGCAGACATCCCA
CCCTTCATCATCACGCACGGCCCACTCTCTGTCACAGGTAGTCAC	GTGACTACCCGTGACGGAGAGTGGGCCGTGGGCGGTGATGAAGGG
AGAGTATAATAAAACTAGGGCTATTGATCTAGGATCCTACAGTCC	GGATTGTAGGATCCTTGATCAATGGCCCCAGTTTTATTATACTCT
AAGCGTGAGATCGTTGAAATCGAAAAGAATAGAATCCAGAAAATT	AAGCGTGAGATCGTTAAAACCGAAAAGAATAGAGTCCAGAAAATT
GGTCAAACATCAAACGAACTCTAAGGGCTATGTACAGTGTGCAGC	GGTCAAACATCAAATGAACTCATAGGGCTATGTACAGCGTGCAGC
TAATTGTGTTGCAAGATAATGAGAAGATACCTTACGGCTTAGAGC	GCTCTAAGCCGCACGGTATCTTGTCATTATCTTGCAACACAATTA
GAGTATAGTAAGAGTGGAGAGAATCAAACTCCAGACTGATCACAC	GTGTGATCAGTCTAGAGTCCGATTCTCTCCACTCTTACTATACTC
CTCGTCAAATTCCCAAGATGCCGTTTCCTGCTTTTGATGGAACGA	CTCGTCAAATTCTCAAGATGTCGTTTCCAGCTTTTGATGGAACAA
GGTCCCAGCTTGCGTATATATCTTCTATAAGCGTGGATCATGAAA	TTTTCATGATCCACGCTTATAAAAGATATACGCAAGCTGGGACCG
TGCTTCGGAAACATGGATTGTTAACTTATTAATGGCGACATCTCA	ACTGAGATGACGCCATTAAGTTAACAATCCATGTTTCCGAAGCAA
TCTCTCCATAATGACTGGTATTGATAGTTAATTACTACATTCGAA	TTCGAATGTAGTAACTAACTGTCAATACCACTCAATATGGAGAGA
GAGGTTGGAGGCAGCTAGGTCGTGGAAAGGGTGGAAGATTGATCC	GGATCAATCCTCCCCTTTCCACGACCTAGCCGCCTCCAACCTCCC
ATTAATAATACGTTAGTAAAGAATTATAGATACTTCACTAAACCT	ATTAATAATCTGTTAGTTCAGAATTATAGATACTTCACTAAACCC
GAGGTTGTTGCATGTATTGAGATAACAAGGTAGACAATGTGGCAT	ATGCCACATAGTCTACCCTATTATCTCAAAACATGCAACAACCTC
ATGCATTATATGTAGTGGTCAGAATCTAAAAGTCTATTAGGCGGG	ATGCATTATATGCAGTAGTCACAATCTAAAAGTCTAATAGGTGGT
AAGCAGAAATTCCCCGCCTAATAGACTTTTAGATTCTGACCACTA	CAGTAGTCACAATCTAAAAGTCTAATAGGTGGTGAATTTCTTCTT
TAGGAGGTAACACGTTTTAGTTTGACTAGTGCAACGCAATGAACT	AGTTCATTGCGTTGCACTACTAGTCAAACTAAAACGTGTTACCTC
CGGGAGTTTTAGCGATACAACCTTACAATTAGTTCATCTCCTCTC	GAGAGGAGATGAACTATTAGTAAGGTTGTACCGCTAAAACTCCCG
ATCGCTTCTTTCAAGGTTCATCCTAGAGTATCGAAGAGAACCACA	TGTGGTTCTCTTGGATATTCTAGGATGAACCCTGAAAGAAGCGAT
ATCAGGGGCGCAAACTGTTTCCTGGTAGTGGATGCTTTTCATAAG	CTTATGAAAAGCATCCACTACCAGGAATTGGTTTGCGCCCCTGAT
TTTTAGTTTAGCGTGTAGAGGTGCCAATCCAAGTAGATGCTCCCT	AAGCTTCAACTTGGATTGGCACCTTTACACACTACACGAAATTAA
TTTTCTAGCACGGACGTTTTAGGTCAGATGAAAAGAAACTAGTGT	ACACTAATTTCTTTTTATCAGACTTAAAACGTCCGTGCTAGAAAA
CCCGCAATCCATAACCGGTGTTGTCTGAGTTACGAGAATGCTTGC	GCAAGCATTCCCGTAACTCAGCCAACACCGGCTATGGATTGCGGG
TAAGCCACACACTCCAACTGTCGACTCTTGAGGGCTGGTTTGGCG	CGCCAAACCAGCCCTCAAGAGTCAGCGGTTGGAGTGTGTGGCTTA
TTGAGATGGGTAAGATTGCCATTATCAAGCATTTAATTTCCAATG	TTGGAAATTAAATGCTTGATAATAATGGCAATCTTACCCATCTCA
TGTTGAAAATTCAGTGAATGCAAGCCAGTGTACTGGTGATTGATA	TATCAATCACCAGTACATTAGCATGCATTCACTGAATTTTCAACA
CATTGCCGTGATGATGGCGGGCGCTGCTGTGATTTGGGAGCTATG	CATAGCTCCCAAATCACAGCAGCGTCGACCATCATCACGGCAATG
CCCCTTCTTTCCAGAAAACACACGCACATAGGTTCACCTTCCTGG	CCCCTTCTTTCCAGAAATCACACGCATACAGGTTCACCTTCCTGG
GTGAGAAATTTGTGATCGTCTAGCCATCGATTCCACCCGATAGCG	ATGAGAAATTTATGATCGTCTAGCCGTCGTTTCCACCCGATAGCA
TTCTTTTGAACTCGCTGTAAAGAAGAGAATGCCGAAGGTTTGACC	GGCCAAACCTTTGCCATTCTCTTCTTTACAACGAGTTCAAAAGAA
CGAACCTAATGGCCTGTTGTTTACCTGATGACGTGGTGGCAGATG	CATCTGCCACCACCTCATCAGGTAAACAACGCGCCATTAGGTTCG
CGTGGGGTCCGGGTGTGATCGAATCGCTTGTCATCCCTCTCCGAC	TTGGAGAGGGACGGCAAGCGATTCGATCACAACCTGGACCCCACG
TTTTATTGGGCGACTGTGTTGGATGGCTTCTTACTAGCGTATTTC	AAATACGCCAGTAAGAAGACCGTCCAGCACAGTCGCCCAACAAAA
AGTAAGAAGCCATCCAACACAGTCGCCCAATAAAACAACCCTGGT	AGTAAGAAGACCGTCCAGCACAGTCGCCCAACAAAACAACCCTGG
GCGGCTGACTGACACGGTACTTGTTGCTTCTTCGGTGTCTTGTGA	TCACAAGACACCGAAGAAGCAACAACAAGTACCGTGTCAGTCAGC
CTGGATGAAGCTGATGCCAAGGAAAAAGGGTGAGACCGACGGCAT	ATGCCGTCGGTCTCACCCTTTCTCCTTCGCATCCGCTTCATCCAG
CGCTCAGACTTAATCGAGAGACCAAAATTGCCGGATGACTAGCTG	CAGCTAGTCACCCGACAACTTTGGTCTCTCGATTAAGTCTGAGCG
CCGAAGCTGGTACTCCAAAGGCTATCCAACGCTTCTCTCAATCTT	CTGAAGCAGGTACTCCAAAGGTTATCCAACGTCTCTCTTAATCTC
ATCCGAGGCATTAATCAGAAGATCAACTCTAGTAGCATACGGATT	CCGAGGCATTAATCAGAAGATCAACAACTCTAGTAGCATACGGAT
GGGCCGGCTAAGGTTTGGTGAGATGGGGGCTGCAAAATGGGGAGA	CTCTCCCCTATTTTGCAGCCCCACCCATCTCACCAAACCATAGCC
GTTGGAATTAGATTGGAGGGCGCATAATCGATCTCGGTATGAAGC	GTTGGAATTAGATCGGAGGGCGCAGAATTGATCTCGGTATGAAGC
ATGAAACTTGCATCCGGGGATTGTAACACATATTCCTACTTTCTT	AAGAAAGTAGGAATATGCGTTACAATCCCAGGACGCAGGTTTCAT
CACAACACACTGGTTTATTACGCGCCATAACCGCAACACATTCCT	AGGAATGTGTTGAGGTTATGGCACGTAAAAAACCAGTGTGTTGTG
CGCTACACAGAGAGAATCTAGATTGCCAAACCTGGATCATGAGAG	CTCTCATGATCCAGGTATTTTGGCAATCTAGATTCTCTCTGTGAA
CTTCCAAATTCACGATATTCCAAGGCATAATAATTATAAGTCTAA	TTAGACTTATAATTATTATGCCTTAGAATAATGTGAATTTGGAAG
AATTATTATGCCTTGGAATATCGTGAATTTGGAAGTTGGCAAAAG	AATTATTATGCCTTAGAATAATGTGAATTTGGAAGTTGGCAAAAG
TATAAGCCAATACTTAGTGGAAGGATCAACAAATGAGCATGCACA	TGTACATGCGCCTTTGTTGATCCTTCCATTAAGGATTGGCTTATA
CACAAATGATGAGCGAATCAAGACCAACATGATGATAAGTGGACC	GCTCCACTTATCGTCATGTTGGCCTTGATTAGCTCATCATTTGTG
AGATTGCATTGACCTTAGCTCTCTTTGCAGTGGGTTCATAGTCCA	TAGATCGCATTGACCTTAGCCCTCTTCGAAGTGGGTTCATAGTCC
TCTGGTCCCAACCGCTGTCGATGTCTCTCCATATGATTTGACCTT	CAAGGTCGAATCATATGGACAGACATCGATGGCGGTTGGGACTAG
ACCAATCGGTACAGTAGTACTACGCGCGTTAAATTAATGCATCCG	CGGATGCATTAATTTAACGCGCGTACTACTGTACCGAGTGGTAGT
CACCGACCACTCCTCCGTATCTGCGTTTTCCCTCATCCGACCTAA	TCTTGGGTCGGATGAGGGAAAACGCAGATACGGAGTGGTCGGTGA
GCTGATGACACAATCCTGTTTATGGACGATGACTTGGACAAAGCT	AACTTTGTCCAGGTAATCGTCCATAAACAGGATCGTGTCATCAGC
CATAGAACCTGATCTCTTCTTCGTGAAGTAACTTTGCCAGCTGAT	CATAGAACCTGATCTCTTCTTCACGATGTAACTTTGCTAGCTAAT
TAATTATTAGTTTGGTGAGGGGTGGTCTGGTGAAATAATCCTATT	TAATTATTAGTTTGGAGGGGTGGCCTGGTGAAATAATCCTATTTT
CTGGCCCGGACCCATCGAAGCATGACGCCGTTTAAGCAAGGTACG	CTGGCCCAGACCTATTGAAGCATGACACCGTTTAAGCAAGGTACG
GTACGAAACCTTCCTCCAGTCACGGCAATTTCAAAGCAGAGTTGA	TCAACTCTGCTTCGAATTGCCGTGACCGGAGGAAGGTTTCGTACG
TTTATTAACGCATGACCCAATCCTATCCGCACCTGCCTGATCCAA	TTGGATCAGGTAGGTGCGGATATTATTGGGTCATGCGTTAATAAA
AAAAGGCCGCCTGGGATTCTAGATTGTGATTGGGGTGATGGCATG	CATGCCATCACCCCAATCGCAATCCAGAATCTCAGGCGACATTTT
GCACGACAGTCATGGTGATTACAATGATATCGCTGAGGAGGACGA	TCATCCTCCTCAACGATATCCTTGTCATCACCATGACTGTCGTGC
GAAACAGGATGGTGAAATCAGATTTAGATGGGAAGACTGACCCCG	GTGAAACAGGATGGTGAAATCAGATTTAGAGAAGACTGACCCCGT
TGGTACACTAAAACGGGGTCAGTCTTCCCATCTAAATCTGATTTC	GAAATCAGATTTAGAGAAGACTGACCCCGTTTTAGTGTACCACAA
ATGGACCGCGGATTTAATAGGAATTTTCGTACGGTCTCTTTAATA	ATGGACCGCGAGTTTAATAGGAATTTTCGTAGGGTTTCTTTAATA
AAATGCCATGTCTGGCGCCAAATCATCATGATGTGTTATTTAATA	AAATGCCATGTCTATCTCCAAATCATCATGATGTGTCGTTTAATA
GTCGTCGCTAGTAAAACTAAAGAAGACCACCCAACAGACCTCGTG	GTCATCGCTAGTAAAACTAAAGACCACCCAACAGACCTCGTGAAA
CTAGCTAACCCTTCGCAGATAGTCACAAATACAGTATGGACCATT	CTAGCCAACCCTTCGTAGATAGTCGCAACTACAGTATGGACCATT
TACTACCTCTACCTGCTTCTGTCCTCTCACGTTCCTCCCGCTTTC	CTCTACTACCTGCTTCTGTCCTCGTCTCACGTTCCTCCCGCTTTC
TTAAGACCGAGAAAGTATTGTACGATTGGCCAGACCGATTTGAGA	TCTCAAATCGGTCTGGCCAATTGTACAATACTCCCTCGGTCTTAA
AGTTGCTTAAGTCATCAGTACTTGTAATCTTCTCAACCGCGGTAC	GTACCGCGGTTGAGAAGATTACAAGTACTGACTTAAGCAACTGAC
TCTGGAAAATACTAGTGCAGCCGGGTTTTAGGCTGATTCAGGTGG	TCTCGAAAATACTAGTTCATCCGGGTTTCAGGCTGATTCAACTGG
GACAATGATAATTTTGGCTGACACTGAACCTATTTGTTATGTTAC	GACTATGATATTTTTGGCTGACACCGAACCTGTTTGTTATGTTAC
AAGACATTAATACGAAGCAAACACATGAGACGGTTAATGTCGAAA	AAGCCATTAATACGAAGCAGACACAAGAGGCGGTTAATGTTGAAA
CTCCATAGACCCCACGCCGTCTCCCTTATTTCGCGATCTATATAT	CTCCATAGACCCCTCTGGCCGTCTCCCTTATTTCGCGATCTATAT
CACCTCCGAATATGTTGGTGTGATCATCTTAGCAGTTGAGCGGAT	ATCCGCTCAACTGTTAAGATGATCACGCCAACGTCTTCGGAGGTG
TTAAAACAAGCCATATCGGTTATACCAAGAGGCAAGATCTCTACA	TTAAAACAAGCCATATCGATTATACAAAGAGTCAAGAGCTCTACA
ACGAAGGTCAATGCGTGTAGAGATCTTGCCTCTTGGTATAACCGA	TCGATTATACAAAGAGTCAAGAGCTCTACACGCATTGACCTTCGT
GTTTATGTCAATCCTCTTTCCTTGAATTTGTAACCACTATTTCCA	GTTTATGTCAATCCCCTTTCCTTGTATCTGTAACCACTATTTCCA
ATGCAGAGCACCAAGAGTACAAATTCTACCACTAGGCTATTAATT	AATTAATAGCCTAGTGGTGGAAGTTGTACTCGTGGTGCTCTGCAT
TGAAAAGCTTCCCTACTGAAATCGTGGTTTGGAGATGTTCATTGG	TGAAAAGCATCTCTAGTGAAATCATGGTTTGGAGATGTTCATTGG
AATATATACATTAGGTAACCTTCTTCTGTGGTAACCTTCTAAGCG	TAGATATACATTTGGTAACCTTCTTGTGTGCTAACCTTCTAAGTG
AAGAGATAACTAAAACGCTTAGAAGGTTACCACAGAAGAAGGTTA	TAACCTTCTTGTGTGCTAACCTTCTAAGTGTTTTAGTTATCTCTT
ACAACCAACCAGAGTAATGGAGGGGAGCGAGAGACCGGTTGCGAG	CTCGCAACCGGTCTCTCGCTCACCTCCGTTACTATGGTTGGTTGT
CACTGCCGGTTCCACTCGCTTGGCCCGACTCACTCCGCTGGTGGC	GCCACCAGAGGAGTGAGTCAGACCGAGCGAGTGGAACCGGCAGTG
GTATCCACGTCCTCTAGCATTAGATCCCTTCGCGATCCTCATCCT	GTATCAACGTCTTCTGGCATTAGATCCCTTCACGATCCTCATCCT
TGGCAATTAGCTCGAGTATTCTCAGGATTGGCTGGGAATTAGCTC	GAGCTAATTCCCAGCCAATCCCGGGAATACTTGAGGGAATTTAAG
TACGCCAACTATAATAGCAAAACATGTCTGCAAGCTTACCAGAAG	TATGCCAATTATAACAACCAAACATGTCTGCAAGCTTACCAGAAG
AGGCCAACCCAACAAGGACAAAAGAGTCAGTTTCATGCCATTAGG	CCTAATGGCATGGAACTTCCTCTTTTGTCCTTGTTGGGTAGGTCT
ACGAGGAACAATGGATGACAGACGACAATGACATAAGGCCAACCC	GGGTAGGTCTTATGTCACTGTCGTATGTCATCCGTTGTTCCTCGT
CCATTAGGTGGGGATATCTAAAGCTACTGTGATGACAAAACATGA	TCATGTTTTGTCGTCACAGTAGCTTTAGATCGATCCCCACCTAAT
CTAACGAGGAAGAAACAGACGGCAGACAGTGACATGAGGCCTACT	TAGTAGGCCTCATGTCACTGTCTACCGTTTGTTCTTCCTCGTTAG
TGGCACATATGTATGGCCTGCACTCTGTCAGATGAAAGGGTGTGT	ACACACCCTTTCATCTGAGAGAGTGCATGCCATATATGTGCCATT
AACTTAAGGATAATTCCGTCTAGATTCTTCCTGTATAATTCATGT	AACTTAAGGATAATTCTGTCTAGATTAATCCTGTTTAATTCATGT
TAAGAAATCCTTCCTCGCTGAAATGGTGAGAGTGTGTGGTACAGA	TCTGTACCACACGCTCTCGCCATTTCAGCTAGGAAGGCTTTCTTA
ACTTCTACCCATTTCCATGATAACAATGAAGTTAAGGCGTTGTTC	ACTTCTACCCGTTTCCATGATAGCAATGAAGTAAAGGCGTTGTTC
CTGGTCAGTCGCGCCGCCCACTACTTCGCGGGTTCCACGCACCAA	TTGGTGCGTGGAACCCGTGAAGTAGTGTGTGGCGCGACTGACCAG
GGTCGGTATCCACAGTGCCTTCTGCTCGGCTGCTCAAGTCCTCTC	GCTCGGTATCCACATTGTCTTCTGCTCGGCTACTCAAGTCCTCTC
GACCAATTCCAGTGTGACATTTATATTATTACCAATACTATGTAT	GGTCAATTCCATTGTGGCATTTATATTATTAGCAATACTATGTAT
ATATATAACCGTATATGTATACTTGTCCAACAATTGTCCCAAATA	ATATATAACCGTATCCGTATACGTGTCCAACAATTGTCCCAAAAT
ACTTGGATCTAACGACCAGGAATACAGGACACCCCTTCGCGGATG	ACTTGGATCTAACGGCCGGGAATACATGACACCCCTTCGCGGATG
CCGGGGTACATGGCGTCGCTGTGGGTGGGCTCTTGTCGTGGGTCT	GGACCCACGACGAGAGCCCACCCTCAGCGGCGCCATGTACCCCGG
CCTAGGAATTCGCTATCATCTTCGCTGTAAGTAGCACTGATCTGT	ACAGATCAGTGCTACTTACAGTGGAGATGATAGTGAATTCCTAGG
CAATTTGGATGTGAATAGTTCCAGGGCTCCGTTCCTCAATAACCG	CGGTTACTGAGGAACGGAGCTCTGGAACTATTTCCATCCAAATTG
GCACTATCTGATCATACTAAATGCTGACCTATCATACAATGCAGG	CCTACATTGTATGATAGGTCAGCACTGAGTACGATCAGACAGTTC
CAACTCTCGCGATAGAAACTTATTCGAACAACGGAGGTCTCTAAT	ATCCACTCGCGACAGAAACTTCTTTGAACAACGGAGGTCTCTAAT
TTGTTATGTTTAGATTTGTATGAGCTATCGTTCTAATGAGTAACC	TTTATGTTTAGATTTGTATGAGCTATCATTCTCTAACGAGTAACC
ATGTAGGAACTGAACGAGCAGGCATAAAAAGGTTTTACCAGAGAG	AAGTAGGAACCGAATGAGCAGGCATGAAAAGGTTTTACTAGAGAG
CTTGTAGACCGTCGGAAATTAAGAAGCCACAGGGTTATGTTCGTT	AACGAACATAATCCTATGGCTTCTTAATTTCTGACGGTCTACAAG
CGGGCTCTGATGAGGGCGGTCGTGGGCTCTGGCGGGGTCGGGCGT	ACGCCCGACCCTGCCAGAGTCCGCGACCGCCCTCATCGGAGCCTG
ACCATAAGGACCTACGAACAAAGGGGTAAAGTAGCAACAAGACAC	CTGTCTTGTTTCTACTTTACCCCTTCGGTCGTAGGTCCTTATGGT
TAGTCTAAAGTTCATGTCAGCCCTACACCTAGCGCTAGACTTCAT	TAGTCTAAAGTTCATGTTAGCCCCACACCTGGCGCTAGACTCCAT
CTGTTTGGCTCAAACACTACAACGTTACCTACCACATGGGAGGGG	CCCCTCCCATGTGGTAGGTAAGGTTGTAGTTATTGAGCCAAACAA
AGAGGAATAAGCTAACAGATAGATCATCAATCCTAACCCTAGAAC	GTTCTAGGGTTAGGATTGGTGATCTATCTGCTGGCTTATTCCTCT
CGATCCATCTGACCTAGCCCCTGACCAAACTATCTTGAGTAGTAC	GTACTACTCAAGATAATTTGGTCAGGGGCTCAGTCAGATGGATCG
GTAGTCTAGGTCTCATTTAACTGTGGTCCCAAGTGACATAGTATG	CATACTATGTTACTTGGGACAACAGTTAAACGAGACCTAGACTAC
GGTTGAGTGAGGGCCTGGGCCTAAATAAATGCATAGGGCTACTAA	TTTAGTAGTCCTATGCATTTATTTAGGCCGCGGACCCACTCAACC
GAAGGATTCTGTGTTGGAAATCTGTTACTTGAGGAAACTAGCAAT	ATTGCTAATTTCCTCAAGTAACAGTCTTCCAATACAGAATCCTTC
CATATTGGTAGTAGTATTCGAGAAAATAGGTGGATATCCGATACT	AGTATCGGATATCCACCTATTTTCTCGAATACTACCAATATGAAA
CCTATTTTCTCGAATACTACTACCAATATGAAATCAAAGAGAGAG	CCTATTTTCTCGAATACTACCAATATGAAATCAAAGAGAGAGAAA
TGCACCTAACCCTCGCCAATTATGCTGACTACCCAAGCCCATGAC	GTCATGGGCTTGGGTAGCCAGCAGAATTGGCGGGGGTTAGGTGCA
GTGGGGCGGGGTCATGTGGGTTGTAGATCTTGGCGTGTGTGGCTG	GTGGGGCGGGGTCGTGTGGGCTGTAGATCTCGGCGTGTGTGGCTG
GCTAGGTTAGCTCTTTGAGTTGCATTATTTGCTACAGGTGGTGGT	GCTAGGTTAGTTCTTTGAGTTGCTTTCTTTGCTACAGGTGGTGGT
CTCGAATTCGGGCATAATGACTAGTATTTGCACTTTTGCGACAAC	GTTGTCGTAAAAGTGCAAATACCAGCCATTACGCCCGAATTCAAG
CAGTGTTCCTATAGGGATTGCAATATGGTTAATGGAGTGGGCATG	CATGCCCACTCCATTAACCATAATATTGCAATCCCTATAGGAACC
TTAAACTTCTAAAACGTGATTCAATGATTCTCCCATTCCTCGCAA	GTTAAACTTCTAAAACGTTATTCAATTATTCTTCCATCCTCGCAA
CTACAGAAGATGGAAATTAGAACTGCATAATAAAGCGAGCGGTAG	CTACAGAAGATGGAAATTAGAATTGCATAATAGGGAGAGCGGTAG
GCTTCCTTTGTGCTTGCTGCTTATGAAACTTCGGGAGATTCTGAG	CTCAGAATCTCCCCAAGTTTCATAGACAGCAAGCACAAAGGAAGC
GACCGAGCCAGGGAAGACGTGGAGAACCAGCAGTGAGTTTGGGTA	TACCCAAACTCGCTGCTGGTTCTTCACGTCTTCTCTGGCTCGGTC
TAGCTCTTTGTGACGTAGGCTAGAGAGTAAAAGTAGAGCATCATA	TTGCTCTTTGTGACGTATGCTATTGAGTAAAAGTAGAGCATCATA
TATGTTTACTTTTATCTCCATACAACTTTGTTAAATTTTCTCAAA	ATTTGAGAAAGATTAACAAAGTTGGTTGGAGATAAAAGTAAACAT
CGAACGACGTATATGGGTGCCTTGTTATTACCAGACATGCCGGCG	CGAACGACGTATATGGGTGCCTTGTTACCAGACATGCCGGCGCCG
GGTATATCCGACACTAAATTTTGGTCTATGGGTTTTATTCTTTGT	GGTATATCCGACACTAAAATTTGGTCCATAGGTTTTATTCTTTGT
GTATAGGATCTTGGTTATAACGGTACTATTCTTGGGTATAGCCGA	GTATCGGATCTTGGTATAACTGGTACTATTCTTCGGTATATCCGA
CTTGGGTATAGCCGACACTAAAATTTGGTCCAAGGGATTTATTCT	CTTCGGTATATCCGACACTAAAATTTGGTCCATAGGTTTTATTCT
TACAGTATTGTTATCACTACAGAGCAATGATTCCAAAGCTACGAC	GCTGTAGCTTTGGAATCATTGCTATGTACCGATAACAATACTGTA
ACTGAGGCAGCTTGTTCTACTGTCATTAGTTGATCTCCTGGTGCA	ACTGAGGCAGCTTGTTCTACTGTTATTGGTTGTTCTCCTGGTGTG
CACGGGATTGTTTTCGTCGTTGCGTGGAGTGTCTGGATTCGTGTG	CACGGGATTGTTTTCGCTGTTTCGTGGAGTGTCTGAATTCGTGTG
CTGTGTTAGTAATAATTAAGATGTTAGCAGCAAGAATGTGTATTC	GAATACACATTCTTGCTGCTGACGTCTTAATGATTACTAACAAAG
CGGTGGTACGATCAGGTATAGCTGTTTTACATCCTCTGGTGAACC	GGTTCACCAGAGAACGTAAAACAACTATACCTGATCGTACCATCG
AAGCAGACTTGGCATGGTTCACTACTTGGATTGGAGCGTCGGTTA	AAGCAGACTTGGTGTGGTTCACTACTTGGATTGCAGCGACGGTTA
ACCGGGAACACCTTAGAATCGAAGTAGTAGTATTGGGCGCGACCA	ATCGGGAACACCATAGAACCAAAGTAGTAGTATTGGGCGCGACCA
GCTTCCGTGTAGCACCTTAAAAATACGGGTTCAATTTCCCTCAGG	CCTGAGGGAAATTGAACTCGTATCTTGAAGGTGCTACACGGAAGC
GTTCAAGGAGGATCGCCAGGATATGAGGGAATCGATGCTACCCCA	TGGGGTAGCATCAATTCCCTCGTATCATGGCGATCCTCCTTGAAC
CTGCTTGCACTATGGGAGCTACAATCATTTTAGACGGCCAGGAAC	GTTCCTGGCCATCGAAAATGATTGTAGCTCCCGTAGTGCAAGCAG
GTATATGTACAAGCTGACCAACCCCAACTAACCGGAGCGATAGGC	GCCTATCGCTCTGGTTAGTTGGGGTTGGTCGGCCTGTACATATAC
TGATTGTGGCCCATTTTGGCCGAGTCAGCCCATGTAGGCGAGATG	CATCTCGCCTACATGGGTTGACTCGACTAAAATGGGCCACAATCG
TGAAAAGTGCAAATGAAATGTGAGACCCCTTAGTTCTAGCTTCAT	TGAAAAGTGCAAATGAAATGTGAGACCCATCAATTCTAGCTTCAT
CGTATAGAAAAGTACCAAGACCTCTTTTGCCCAGTACTCAACACC	TCGTATAGAAAAGTACCAAGACCTTTTGCCCAATACTCAACACCA
CAATGGTGGTAGGCGAGAAACTGGGGATGAAGGGATAGGTCAAGT	CAATGGCGGTAGGTGAGAAACTGGGGTTGCAGGGATAGGTCAGGT
GTAGGCGAGAAACTAGGGATGGAGGGATAGGTCGGGTAAGGGCAG	ATAGGTGAGAAACTGGGGATGAAGGGATAGGTCAGGTAAGGGCAG
AACCACCATCATAAATCCCCAAAGACGACTACTACCATCTAGACA	AACCACCACCATGAATCCCCCAAGATGACTACTACCATCTAGGCA
CTCTCCATTCTATTTCAAAGCTAGACCACTTCTTAGACCCTATCT	TCTCCTTTTCTGTTTCAAAGCTGGACCACTTCTAAGACCCTATCT
CTCAGCTTCCTCTTCCTTACCCCAGTCCACCGCCGACCTTCGATC	GATTGAAGGTCAGTGGTGGACTAGGGTAAGGAAGAGGAAGCTGAG
CGGTGGACTGGGGTAAGGAAGAGGAAGCTGAGGGGGGTGCGATAG	CACTGGACTGGAGTAAGGAAGAGGAAGTTCAGGGTGGTGCGATAG
AGTCGGTGGCTAGTTAGTTATCAAAGTCATGATGAGAGAATAGGC	CTATTCTCTCATCATGATGACTTTGATAACTAACTAGCCACCGAC
TGACTATCAATAACCAAGCAACTTATGACAATGATATACATATAA	TTATATGTATATCATTGTCCTAAGTTGCTGGATTATTGATAGTCA
CAGATGAAACCCAGACCACAGAATAAGACACTGTACCATCAGTCC	CAGATGAAACCCATGCCACAGAATAAGACATTGTACCATCAGTCC
CAGCAAGTTCAGGGGTGATGCCTTTGATCTTCCGAAAATAGTCAG	CAGCAAGTTCAGTGCTGATGTCTTTGATCTTCCGAAAATAGTCAG
AGTAAAGTTGTCGATAGTCCACACATCAGTTATTGCTAAGCATAC	GTATGCTTAGTAGTAATTGATGTGTGGACTATCGAACAACTTTAC
TTATGTAACACTCCAAGCTCGGCCAACCAATCCTTCAGCTCTGGA	TTATGTGACACTTCAAGCTCAGCCAACCAGTCCTTCAGCTCTGGA
CACCTAGCCTTCTTAAGAATCAAAGTTGTCCCTCGAGACCCTACA	ACCTAGCCTTCTCAAGAATTGAAGTTGTCCCTCGAGCCCCCTACA
GGCCACTTTAATTATCAAAATGGAGCCAGCTGGACCACATGAATA	TACTCATGTGGTTCAGCTGGCTCCATTTCGACAATTAAAGTGGCC
TAGAGTAACCTTCTTCTCAGCGAGCCTTTTAGGTTTTGCAGGTTT	TAGAGTAACCTTCGTCTCAGCAAGCCTTTTAGATTTTGCAGGTTT
AAAATTCTGCACGAGAAATCGGGCATCAGTTTTCCATTGCCATCT	AGATGGCAATGGAAAACTGATACCCGATTCCTCTTTCAGAATTCT
GTATCCTTTTAAAGTAGTGTGCAAGCTATACTCGTGTTTCCCTTT	TATCCCTTTTAAAGTAGTGTGCTATCTATTCTCGTGTTTCTCTTT
TTAGGGTTTCTACTAGACTTGTTTCGCGCAATACTAAGGGTTTGC	GCAAACCCTTAGGTTTGCGCGAAACAAGGCTAGTAGAAACCCCAA
TGCGCGAAACAAGTCTAGTAGAAACCCTAAACATAGCCACTCGAG	TGCGCGAAACAAGGCTAGTAGAAACCCCAAACAGAGCCACTCGAG
CCTACATGTGACCCTCAGGATTACAAAGCATGACCCCACATATAC	TCAACATGGGACCCTTGGGATTACGAAGCATGACCCCACTGATAC
TCATCAAGGAAGAGGTCACGTCGCTTTGAGGTCAGAGTAAGGCTT	AAGCCTTACTCTGACCTGGACGCGACGTGACCTCTTCCTTGATGA
CCAAGCTTCCACAATTGTCTTCGCATGTTTTGAGCTTTGGTCCGT	AAGGACCAATGCTCAAAACACGTGAAGACAATTATGGAAGCTTGG
ATGCAAAATACACATCTCTACTGTAAACCGCTCGAAAGATAAGTG	CACTTATCTTTTGGGCAGTTTACAGTAGAGATGTGTATTTTGCAT
GTGTTCATATTGTTAGGGTTGGTAACGAAACTATATAGATCCACG	ACGTGGTCTATATAGTTTCATTACTAACCCTAACATATGAACACG
GCACGAATATATGGTAAGCTGTCTAAAGTCTAGTATGCACGTACG	CGTACGTGCATACTAGCCTTTAGACCGCTTACATATAGTCGTGCA
ATGAACCAAAGAAGGATTTAATACATGTATAAGTTATATTAAGAT	ATTTTAATATAACTGATGTATGTATTAAATCCTTTTTTGGTTCAT
AGAAAATACAGGCATATTGTCAGGTTTTTGAGGCTTCAGCTGGGA	AGAAAATACAGGCACATTATCAGGTATTTGAGGCTTCAGCTCAGA
CAAGAGTTGTTAAGAAAGCTGGCTGTCCAGAGTCCCAATTCTCAT	ATGAGAATTGGGACTCTGGACAGCGAACTCTCTTAGCAACTCTTG
GCAGGAACTAACAGTAGTGAATACAAACAACAGGAGTCATGCCCT	AGGGCTTAACTCCTGTTGTTTGTATTCAGTGTTGTTAGTTCCTGC
TGTATTCACTACTGTTAGTTCCTGCTCTACCTTCAAAAGTAGCTT	TGTATTCAGTGTTGTTAGTTCCTGCTCCACCTTCGAAGGTAGCTT
AGAGATCGCTTGCTTTACTCTTAGAATACTGCAAAGATGATGCTG	AGAGATCGCTTGCTTTGCTCTCAGAATACTACAAAGATGACGCTG
CATGCCAATAATCATGTCATAAGTTGTTTTAGCCAGAACAAAGGC	CATGCCAATAATCATGTCATAAGTTGTTTCATGCAGAACAAAGGC
TCTTAGAAGAGCCAATGGGGTTATAGCTAGTTTATATAGTGCCAA	TTGGCACTATATAAACTATCTACAACCCCATTGCCTCGTATAAGA
GAGGAATCGTCGATACTCCTGTGCTACTCGTTCTTGGTGATTCAC	GCGAATCGCCAAGAACGAGTACTATAGGAGTATCGACAATTCCTC
AATTCTTGGGGCGATGGCAGGGTTGTCCTCGACGTTGTGTGGGAC	GTCCCACACCACGTCGAGGATAGCTCTGCCATCGCCCCAAGAATT
TTGATCTAATCCAGTCTGTTAATCTAGAATCGGACGACAAGGAAC	GTTCCTCGTCGTCTGATTTTAGATTAACGGACTGGATTAGATCAA
GCCATGACTAGGCGACCCAAAATGTTCCGGCTTAAACTTTTAGGT	ACCTAAAAGTTTAAGCCAGATCATTTTGGGCCGCCTAGTCACGAC
ACCAAGAAATGTGTGGTTTGATAGTAAGCGTTTCATGTTTGGAGT	ACAAAGAAATGTGTGATTTGATAATAAACGTTTCATGTTTGCAGT
ATTATATATAATACTGAAATGGTAGTTTGCGTCTAATTAAATCTA	AACATATATAATACTGAAATGTTAGTTTGCCTCCGATTAAATCTA
CGGCTCTACTTAAGAGGAATAACTCACTCGGTAAAATCCTCGGAG	CGCTACTTAAGAGGAGGAATAACTCACTCGGTAAAATCCTTGGAG
GATTAGAGAGGATTCTATTCAATTTCGATTAGTGAGGGATTTAAT	GATTGGAGGGGATTCTATTCAATTTTGTCTAGTGAGGGATTCAAT
TACCGAGGTACTGGAGCACCGATCTGGCTTCGATAGGACGTCATG	CATGACGTCCTATCGAAGCCAGACCGACGCTCCAGTACCTCAGTA
TCTTCAATTCGAGCCATTAAGCCTAGACAAGTTATGACGTTTTAG	TCTTCAATTCGAGCCATTAAGACTAGGCAAGTTGTGACATTTTAG
ATCTTGATTCACTTTTAACAATTTCTGTAGTGCGCACCCAACAGC	ATCTTGATTCACCTTCAATAATTTCTGTAGTGCGCACCCAACGGC
TTTCTTGAAAATTACTTGACAGTCAACGCATACAGGTTCTACATC	TTTCTTGAAAATTACTTGAGAGTCAACACATATAAGTTCTACATC
GATTCACATGGTACAAATAGGGAGATTTACGAAGAAGAAAGTATC	GATACTTTCTTCTTCGTAAATCTCCCTATCAGTGCCATGTGACTT
AGGTGGAGCTGAGGGGTTGCTTCGACTATGTGTGCGCGTGTCATA	GGGTGGAGCTGAGCGGTTGCTCCGACTATGTCGTGCGCGAGTCGC
AGTCCAGGAGAAGGTTGGATCGCGCATGTCTGACAGCATGACCTG	AGTCCAGGAGAAGGTTGTATCGTGCATGTCCGACGGCGTGACCTA
GTGTAAAAGTATTAAGTTGTATGCTTTCGATTATAAAGGCGGGAT	ATCCCACCTTTATAATCGAAAGTGTACAGCTTAATACTTTTACAC
AGTCCCCGAGCTAGATTTAGTGCTTGCTTCGAAAACCCCTGAGAC	ATCTCAGGGGTTTCCGAAGCAAGCACTAAAGATAGCTCGGGGACT
AGATAATTTACCTCTGAGTATCACCTAATGTAATGCCCTTATAAC	AGATAATTTACCTCTCAGTACCACCTAATGCAATGCTCTTATAAC
GGTGCCTTTTAACTCCTAGGGCCACTCTGTAGTGCTCTCTGTGCA	TGCACAGAGAGCACTATAGAGCGGACCTAGGAGTTAAAAGGCACC
TTCAGAGATTGATGATAGAGCTAATCACACTAAGGAAGATAACTA	TTCAAAGATTGATGATAGAGCTAATCACATTTATGAAGATAGCTA
AATCCTCTCTTTGTTAGTATTGGGTTCGCCGGGACAAGGATCGTC	GACGATCCTTGTCCCAGCGAACCTAATGCTAACAAAGAGAGGATT
TTTTCTACATCATTCTCTGAACATTTTCTACCTGGTTGAATAGGA	TCCTATTCAACCAGGTAGAAAATGTTCAGAACCATGTAGAAAACG
AAATGACTTGCCGATCTAAATCTCTACACGCAAATGAGACACTAG	TTTCTCATTTGCGTGTAGAGATTTAGATCGCGCGGCAAGTCATTT
GTTCAAATTAACGGCAGGAAGTACTTGAATATCTTTGTTAACGAC	GTCGTTAACAAAGATATTCAAGTTCCTGCCGTTAATTTGAACACG
GATATTCAAGTACTTCCTGCCGTTAATTTGAACACGTGCACAATC	AAGATATTCAAGTTCCTGCCGTTAATTTGAACACGTACACAATCA
GAGATGACAATGGGACCCTGATCTCCAATTCTCTACAGGTAATTT	AAATTACATATGGAGAATTGGGGATTAGGGTCCCATTGCCATCTC
ATTGCTGGTTTGGCTCGATACAAAATTAAGACGAGCCGAGTCGAG	CTCGACTCGGCTTGTCTTACTTTTGTATTGAGCCAAACCAGCAAT
CATGTTCCTGTCTGGGGCTTTCGATTTGCTTCTGGAAAGGTCTGC	CATGTTCCTGTATGGGGCGTTCGATTTGCTTTTGGAAAGGTCTGC
TGGAGATGGCAACTATTACAGGATGTCTCATCATAGGCAACGACG	CATCGTTGCCTATGATGGGAGATCCCGTAATAGTTGCCATCTCCA
TGGTAAACGAGATACGAGATCAAAGCCAATGATGCAATCGAGAGC	GCTCTCGATTGCATCGATGGCTTTGATCTCATATCTCGTTTACCA
CTATCTGTAGTGGTTCTCGTGAGTTGTCCCCTTCGCCCTTTTAGC	CTATCTGTAGTGGTTCCAGTGAGTTGTCCCCCTTCGCCCTTTTAG
TTACGCAGGAGGTGGTGGGAGATGTTGGAATGCAGGGTTGTTCTT	TTACGCAGGAGGTGGCGGGAGATGTTGGAATCTAGGGTTGTTCTT
AGCTGCCGCCGCCGTGAATCTCCGCCTGTATTGGCAAACTACCTT	AAGGTAGTTCGCTAGTACAGGCAGAGATTCACGGCGGTGGCAGCT
GAGACAACCCTTAGTTTTAGTTATTAGTAGTTGACGTGACATTGA	AATCAATGTCACGTCAACTACTAACTAAAACTAAGGGTTGTCTCA
TCTAGGTGGAGAGACTGGGGACTGGGGCGTAAATACAAGGCTTGG	CCAAGCCTTGTATTTACGCCCCCAGTCCCCAGTCTCCACCTAGAA
TCTAGCCATTTGTTCTATCAAGGTGTTAGCTTCTTCTTCCCTGCC	TCTAGCCATTTGTTCTATCAAGGTGTTAGCTTCTTCCCTGCCATA
GGCCGCCGGCACCTTGACTGACGTGGCTGTGGTCTGCTGGGTCAC	GTGACCCAGCAGACCGCGGCCGCGTCAGTCAAGGTGCCGGCGGCC
CCGCAAGTATCACAGCTTCACACCAGGCCAAAGAGAGAGAGAACT	TCTCTATCTCTTTTTTGGCCTGGTGTGAAGCTGTGATACTTGCGG
AACTCCACCATAGATCCCCTACAATTTCCTTATCAACAAACCAGC	AACTCCACCATAAATCCCCTACAGTTTTCTTATCAACAAACCAAC
GGTCAAATGGCATAACTTTATATATAGACTCCGTGCACATGTATG	GTGACAATGTCATAGCTTTATATATAGACTTTGTGTACATGTATG
AATAGGTCGTTGTCCTGTTACCCTACAAATAGGTCATGAAAATCG	AATAGGTTGTTGCCCTGTTACCCTAGAAATGGGTCATGAAAATTG
TCGTCGTGCCTTCGTCCGGTAGTAGTAGTCAATGACAGAGAGATC	TCGTCGTGCCTTCATCCGGTAGTAGTACTTAATGACAGAGAGATT
CCTCCACTGACCTCCTCGTTGCTCCTCCAGCTAGATCCATGTCGA	TCGGCATGGATCTAACTGGAGGAGCAATGGGGAGGTCAGTGGATG
GTCGTCAGTCACCTCAACACCAGCCATCTCAGCCCCGCCCATGGT	ACCGTGGGCGGGGTCGAGATGGCTGGTGTCGAGGTGACCGACGAC
TGTAGTATTTAAGACAATATTATTAGTAGAATATTTTGGCTAGCT	GCTCGCCAAAATACCCTACTAATTAATATTGTCTTAAATACTACA
TTCAAATGACTACGAGCTTTGTACTCTACACAAGGCAAAAATTTG	ACAAATTTTGCCTTGTGTAGAGTTCAAAGCTCACAGTCATTTGAA
AGAGGAGAGGACAAAGTTGAGAGATTGGAGATTCCCTCTTTTACT	AGAGGAGAGGACAAAGTTGAGCAATTGGATATTCCCTCTTTTACT
TTAGGTGCTTCTGGATGAACGGAAATCATTTGGCGAGGGGATAGA	TCTATCCCCTCGCTAAATGATTTCCATGCATCCAGAAGCACCTAA
TGATGAAGGAACAAATGTAGTAGTGACCCCAAGTACCCTCAAGCA	TGATGAAGGAACAAATGTAGTAGTAGCCCTAAGTACCCACAAGCA
TAAGGAAAATGATATATTGTTAATACTACTGCTTCTTGTCTTATG	CATAAGACAAGAAGAAGTAGTATTAACAAAGTATCATTTTACTAA
CAAGATCAATATCTCATATGTTCAGAAGTTGATTATCTCGAGTCA	TGACTCGAGATAACCAACTTCTAAACATATAAGATATCGACCTTG
AAGCAGTTTTCATCAAGTCAGCCCGCGCCGTTTCGTTTCATTTCG	AAGTAGTTTTCATCCAGTCAGGCCGCGTCGTTTCGTTTCATTTCA
GAAAGTGGGAAAATTAAATCAAATATCACTGCAGGAGAAGGGGAC	GAAAGTGGGAAAATGAAATCAAATATCACTGAAGGGAGAAGGGGA
CTCGATCCTTGTTCACTTGAATCTATGCTCAAATCATGTCTCAAC	GTTGAGACATGATTTGAGCACAATTTCAAGTGAACAAGGATCGAG
TCTATATCTCAACTAATACCATTTACTCAAATATAAGCAAACCTA	TAGGGTTGCTTATATTTAAGTCAAGGGTATTAGTTGAGACATAGA
TGTCATAAGGGATAATTAACATTCTCAATCACTGACTAGGTTAAA	TGTCATAAGGGATAATTAACAACCTCAGTCACTGACTAGGTTAAA
GATGCCTTCTAAGACCTAAAAGCGAAGACATTGAGACATGGAGCT	GATGCCTTCTAAGACCTCAAAGCGAAGATATTAAGACATGGAACT
AGGCCCACCAAGTCCCTGTTACCCAAGTCTAGCTCCATGTCTCAA	TTAAGACATGGAACTATACTTGGGTAATAGGGACTTGGTGGGCCT
TCTAGTCTACTATGAATTCTGACAGGATTTGAGATGTTATTGCAT	ATGCAATAACATCTCAAATCATGGCATAATTCATAGTAGACTAGA
GGTCATAATTTCCCCGTAAGTAAGACATGATATGGGCTCTCTAGT	ACTAGAGAGGCCATATCATGTCATTCTTGCGGGGAAATTATGATC
CCAATCAATATCGACCGCCTATTGTCACTTGTCATCTACTTGATT	CCAATCAATATCGGCCGCTTGTTGTCACTTGTCATCTACTTGATT
GATCTATTTCAGAGTTCGTCGGCTGCATACCTAGACCCATTGCTG	GATCTATTTGAGAGTTTGTTGGCTGCAGACCTAGACCCATTGCTG
TTAAGAAGTTGTGATACGGTGTTCTCCAGTCGTCTATGGGATCAG	TTAAGAAGTTGCGATACAGTGTTCTCTAGTCGTCTATGGGATCAA
CCTCGGACGGCCAAATATTGGATGCCAAGATGTACGACAATACGT	CCTCGGACAGCCAAATATCGGACACCAAGATGTACAACAATACGT
GGTATGGTTCCAGAGAAAATCAAGGGCAGTGTGTGGCGTCATCAC	GTGATGACGCCACGCGCTGCCCTTGATTCTCTCTGGAACCATACC
ATAAATCAGACCCAAATCGGAGCAAAGGACAGAGCAATAGAGTTG	AGAAATCAGATCCAAATCAGAGCAAAGTACAGAGCAATAGAGTTG
ACAAAGGTACCTCATGATTCATTTGACCGTCTGCTTGTGGGAAGT	ACAAAGGTACCTCATGATTCGTTTGACCGTCTATTTGTGGGAAGT
TAGAGCCCAAAGATGCATTTGTATAGGACTAGTGAGGTGGCCAGA	TCTGGCCACCTCACCAATCCTATACAAATACATCTTTGGGCTCTA
GAAGGAGATGGAGGGGTGAGAATGAGCGGAACCGGGTGTACCTCC	GGAGGTACACACGGTTCTGCTCATTCTCACCACTCCATCTCCTTC
ACGCGCGCGCCCATTCACAAGCCTGCAGCGACCCAAGAGCCGTGC	ACACGGCTCTTGGGTCGTTGTAGGCTTGTGACTGGGCGCGCGCGT
TTCTGTTCAGCCACTTTTAAGCTAGTCAACATCGTTGCTACAACA	TGTTGTAGCAGCAATATTGACTAGCTTAAAAGTGGCTGAACAGAA
ACTACCCACCCACCTCCACTACTGACGACCGATTCCCAGAAAGCT	CGAGCTTTCTGGGAATCGGTCAGTAGTGGAGGTGGGTGGGTAGTG
GTTCTTGCTGTTATAAGGGTCTTTCAGTTTTGATGGAGGAGCAAC	TTGCTCCTCCATCAAAACTGAAAAAGACCCGTATAACAGCAAGAA
CATTAGAGTACGTATAAGGTCTTAGGTCTGTGTGTTGCTGGGCGA	TCGCCCAGCAACACACAGACCTAAGACCTTATACTCTAATGGCTT
AGACTGTCTACATGCATGGTATGTATCACGCTCTTGCTGCAGCTG	AGACTATCTACATGCATGGTATGTATTCTCACGCTCTTGCTACAG
ATTTTCACATGCAATGACTCGGTATATAAGAAAACCAGTGTCACA	TTTCACACACGTCATGACTCAGTATATAAGAAAACCAGTGTCACA
GCGCACTAAAGTCTCGATCGAGCTTCCCTTGGCCATGGTTGCCTT	AAGACAACCATGGCCAAGGGAAGATTGATCGGGACTTCGGTGCAC
TATACTTCTACAGCTCGTCTTCACCTACCACTTCAGTTAATATTG	CAATATTAACTGAAGTGGTAGTAGGTGAAGACGAGCTGTAGAAGT
ACGTAATGCAATGTATAGTATATCTATGAGATTATTCCACATGCA	TGCATGTGGAATCTCATAGATATACTATACATTGCATTACGTATA
TATGTACCTCTCATGCACATAAGCTCTGGTGCTGCGAAATGGTAC	ATATGTACCTCTCATGCATATAAGCTGGTGCTGCGAAATGCTACT
CAGCGACCCACAATAAAGGATACACATCCGCTTACCTTTGATTTG	TAGCGACCCACAGTTAAGGATACACATCTGCTTACCTTTGACGAC
CTCCCGCAAATAATCCATTATATCCCTTCTTATGCATGGTACCCT	CTCCCGCAAATAATCCATTATATCCCTTCTTATGGTACCCTACAA
GATTGATTTACTTGATCACTATTTATGGACATGAGCTCAAAGGAT	ATCTTATGAGTTCATGCCCATAAATAGCGATCAAGTAAATCAATC
GATTCAATGGAACAGAATTGGTCGGCAGTACAGTCGTGGAAACAC	GTGTTTCCACGACTCTATTGCCAACCAATTCTGTTCCACTAAATC
CCTTTTCTTTGATGACATAGGCTCAGTGGCTCACGACTTTGGTGG	CCACCAAAGTCATGAGCCATTGAGCCTATGCCATCAAAGAAAAGG
TCATCAAAGAAAAGGTTGTGCGCCTACATAGTCGTATTTAGGGTC	CCATCAAAGAAAAGGTCGTGCGCCTACAGAGACGTATTCAGGGTC
TTGCCGGCACGACCCTAAATACGACTATGTAGGCGCACAACCTTT	AAAGGTCGTGCGCCTACAGAGACGTATTCAGGGTCGTGCCGGCAA
TACCGTATCAAACAAAATCTTCGTCAATAAGTCCATGAGCGTGCT	AGCACGCCCATGGACTTAACGAAGATTTTGTTTGATACGGTAGAA
GAAATCTCGATGGAATCTTGTTGTGGGATGCCAGCGGGAGAGAAA	GAAATCTCGATGGAACCTCGTTGTGGGATGTCAGCAGGAGGGAAC
TATTTCATATTATTACTCAGCCAGTCAACTACTAGTTAGTCATTA	TGTTTCATATTATTGCTCTGCCAGTCAATTACTAGTTAGTCATTA
AAACCCTGTAACTTGTTACTGGATAGTGCACTTAAACCTGTAGCA	CACCCCTGTAGCTTGTACTGGATATTGCACTTAAACCTTGTAGCA
AAATCTCTACTACAGTAGTACTATTCTTCTCAAACAGTAGCTGGA	CTAAATCTCTACTACAGTACTATTCTTCTCAAACAGTAGCTGGAC
CAGATGTTCCTGTGAGGTGTTTCTGAGTTCTTGCGGTAAAGGAGA	TCTCCTTTACCACAAGAGCTCGGAAACACCTCACAGGAACATCTG
CCAGCTTGGCGACCTAGCCAGACTGATTTTGTATCCTATTCTGAA	TTCGGAATAGGATAGGAAAATCGGTCTGGCTAGGTCGTCAAGCTG
ATTCTGCATTTTAGAACAAAGAGCAAAGCGAAGTAGTCACCAAGT	ACTTGGTGACCACTTCGCTTCACTCTTTGTTCTAAAAGGCAGAAT
GTAGAAGGCAAGAACGGAGAGGAGATCACATCACTGGAATCCGAT	GTAGAAGGCAAGAATGGAGAGGAGAACACAGCACTGCAATCCAAT
TTAGCCAAATGGCTTTTAACCTTCTCACAAACCATATTACAATAT	TTAGCCAAATGACTTTTAATCTTCTCACAGACCATATTACAATAT
ACTAGTCTGTAGGCCTTTTGATATATCTTTTCTGTTGTAACTTGT	ACAAGTTACAACAAAAAAGCTATATCAAAAGCCTACAGACTACTG
TATATTCTGACCTTCCAGCTAATTTGCTGGATACTCTGATATTTT	AAAATATCAGAGTATCAAGCAAACTAGTTGGAAGGTCAAAATATC
TGACACAAACAATATGAGACTGCGATGATGACCTTAACGAGATCT	TGACACAAACAATGAGACTGCGATGATGACTTTAACGAGATCTCA
TCATTCGGCCGATAAATTTGGAATTCTGAGAAGAAGCGGGTGAAC	TCGTTCGGCCGATAAATTTGGAATTCTGACAAAGCGGGTGAATCA
AATGGCAGTGAGAGCAGGGTGGGGTAGTCTAGAAGGTTTGTCAAA	AATGGCAGTGAGAGCGGGGTGGGCAGTCTAGAAGGTTTGTCAAAC
AGCTACTGACACCTTCAGCTAAAATTACGTCCAATTATAGTTAAC	GTTAACTATAACTGGACGTAATTTTAGCCGAAAGTGTCAGTAGCT
GCCAGATCCGTGGGTGAGAGGCACTTCAAGATGGTCTTCTCCGCG	GCCAGATTCGTGGGTGGGAGGCACTTCAGGGTGGTCTTCTCCGCG
ATGATGCTGCAAATCATCGATCGACCATGAACACCAACAGACTTG	ATGATGCTACAAATCATCGACCATCCATGAACACCAACAGACATG
CTCGACAATGATGGTTTTGACAAATATAGTAGGGTAATTCAGATA	TATCTGAATTACCCTACTATATTCGTCAAACCCGTCTTTGCTGAG
GCACCATGCCACGCCTCTCTAGGTCGTCACAATTATAGTCCGATT	GCACCATGCCACACCTCTGTAAGTCGTCACAATTATAGTCTGCTT
AATTTTCAAACATACGCCATAACACTGTACATCAGTATATGCAAC	AATTTTCAAACATATGCCATAACTCTGTACACCAATATATGCAAC
CAAGAACTGCAAGCCATTGAGATATCCACGGAGGATAGGGCAGAT	CAAGAACTGCAAGCCATTGAGATATCCACATATGATAGGGCAGAT
AGCCGAGCTGCTTTCTAACGCCTGCACTAACCTTCTTCTCTGCGA	GCCGAGCTGCTTTCTAACGGCTGCACTGTACCTTCTTCTCTGCGA
GGATCAGCTACTACGGGACCCACAATCTCGGAGTACCATGCCCCA	TGGGGCATGGTACTCCGAGATTGTGGGTCCCGCAGCTGATCCTGC
TACTTGGAGGGTTTATTAGTAGGTCTCATCTAAAGTATGTTACAC	GTGTAACATTAGATGAGACCTACTAATAAACCCTCCAAGTAAAAT
GCATGAAGGAGAATTGAAAGCAAAGAGTAATAGGATCGAGGCATT	AATGCCTCGATCCTATTACTCTTTGCTTTTGAATCTCCTTCATGC
TGATGTATGCTCATAGTCATAACCCGTGTCAGCCATACATCTTTA	TGATGTATGCTCATAGAATAGCCCGTGTCAGCCATGCATCTGTAC
AGTCATTTATCTTGAAAGTTAATAGTGAACTCGCGAACCCAGGCT	AGCCTAGGTTTGCGAGTTCACTATTCACTTTGAAGGTAAATGGCT
TTTCAACGCTTGAAGGGTGTGTGTAGTTTGTTTGATCCCTACACC	AAGCAGTAGGGATCAAACAAACTACACACTCTTCAAGCGTTGAAA
CCATACCAAGCGAACAACACATTAGACTCTGTTTGAGTATTTTAA	CTAAAATACTCAAACATAGTCTAATGCCTTGTTCGCTTGGTATGG
AGGTACCACCCCTCCACCCCTTCCGTCGACGCCGCTTGTCCTCTC	AGGTACCACCCCTCCACCCCTTCCGCCGACACTGCTTGTCCTCTC
CGGTCCGGTCCAACACCCACACGCTCGGTCCCTGTGGTCCTGTAC	TGTACAGGACCATAGGAACCGAGCTGTGGGTGTTGAACTGGACCG
TGAAGTCTACTTTGGGGTACGTATTTATAATCTTTGAGTGAGTTA	TGAAGTCCACTTTGGGGTATGTATTTACAATCTCTGAGTGAGTTA
GACCCCGCGCGCCATGTATAGATGGGTGGATTGGTTGGTGAGCTC	GACCCCGCGCGCCGTGTATAGATGAGTGGTTTGGTTGGTGAGCTC
AAATAATTGTGTGTAACCCGTAGCAAACTTTAAGGCATATTTGGA	TCCAAATATGCCTTAAAATTTGCTATGGGCTACACACAATTATTT
GAATCCGGTCACTACTGATGTGCATGCCTGTCTCGGTCACCATCT	TCCGGTCACTACTGATGTGCATGCCTGTCTCGATCGGTCACCATC
GAGTGCAATCTCTATTCATCATGAGAAGTATGTCAGGTACTGTTC	GAGTGCAATCTCCATTCATCATGAGAAGTACGCCATGTATTGTTC
GTTCGAAACCGACAGACCGGACCAGGCCGCCCTCGAGTCACCCCT	AGGGGTGACTCGAGGGCGGCCTAGTCTGGTCTATCGGTTTCAAAC
GCGGCCTGGTCCGGTCTGTCGGTTTCGAACGTTTTCATACCCTTC	GCGGCCTAGTCTGGTCTATCGGTTTCAAACGTTTTCATACCCTTC
TACTGAAAACACCCTTGACTCTGTAAGCGAGCTAATTTTCTTCGA	TCGAAGAAAATTAGCTCGCTTAAAGTGTCAATGGCGTTTTCAGTA
GACAAACATTCACCGCTACATAATCTGTGATAGGAGTGGACCACC	GGTGGTCCACTCCTATCACGGATTATGTAGAGGCGAATGTTTGTC
CGCGCATCCAACCAGCTCGGATTCTACCTCTCTCCCGGGTAAGAC	CGCGCATCCAGCCAGCTCGGATTTAACCTCTCTCCCGGGTAAGAC
AGATGGGTCCTGCGTAGTGAATCAAGCGTCGTATCAATGTCTGGG	AGATGGGTCCAGCATAGTGAATCAAGCGCCGTATCAATGTCTGGG
GTAATGGCCTGGTCCAATGAGCGCGGCGGCACACGATTCATACCC	GGGTATGAATCGTGTGTCGCCGTGCTCCTTGGACCAGGCCATTAC
GAGGTCATGGAAACGGGAAAGGATTAGGAGATGCACAGCCACCAA	AGGTCATGGAAACGGGAAAGAGGATTAGGAGCTGCACAGCCACCA
TTAAATACTACAGGCAAATTCTTATCGTAATCCATTATTCACCGG	CCGGTGAATAATGCATTACGATAAGGATTTGTCTGTAGTATTTAA
GATGTCAAGGATAGTTAGGTACCTATATCAAGACGAAAGTTAGTT	AACCAACTTTCGTCTTGATATAGGTAACTGGCTATCCTTGACATC
TGATATAGGTACCTAACTATCCTTGACATCGCTAGAGTTTAATGA	TGATATAGGTAACTGGCTATCCTTGACATCGCTAGAGTTTAATGG
TGAGAACCAACCCTACATATCCTTAAGATTCAACCTAACTACATT	AATGTAGTTAGGTTGCATCCTAAGGATATGTTGGGTTGGTTCTCA
GATCTATGCAAAATCAGCTGAGTCAGGTCAAAACCAGTGGAACCG	GGTTTCGCTGGTTTTTTGACCTGACTCAGCCGATTTTGCATAGAT
TACAACGATGCTCCTAACAAAGTCCAGTGGAACATATGACATGGC	GCCATGTCATGTGTTCTAGTGGACTTTGTTAGGAGCATCGTTGTA
TGAGTCTAGTGCATCAGAAGCCGGAAGTTGTTAATTGAACGAAGG	CCATCATTCAATCAGCAACTTCCGGCTTTTGATGCACCAAAATCA
CGAGTTAATTGAATCCGTTTTAAAGCGCCTTGAAAATTGTTATCG	CGATAACAATTTTCAAGGCGTTTTAAAATTGATTCAGTTAACTCG
TGATGGCGCCGCATCGTTTAGCACAAGTTCCCAGCAGGCAGACAA	TGATGGCGCCGCCTCGTTTAGTACAAGTTCTCAGCAGTCAGACAA
TGTTGCGCACACATGGAGTCTGGATATAGTGATCGACAGTGAAGA	TGTTGCGCACACATGGAGTTCGGATACAGTGATCGACAGTGAAGA
GCACCCGTATTAAGTACAAGTGGCGTATGATTAGAAAGATCCATA	TATGGGTCTTTCTGATCATACCCCTCTTGTACTTAATACAGGTGC
TGGCAAGAAATGGCGGTGATAACATGAACTGACAGTGATGTATCA	TGATACATCACTGTCGCTTCATGTTATCACCGCTATTTCGTGCCA
GTTAATTTGTCGATAGTGTATACAAGGGGCAAGAAGGGCATGCGT	GTTAATTTGTCGATAGTGTATACAAGGGGCAAGGGCATGCGTACT
AGATGTACTTCATCTGCTAATGCTGGTTCCAGTGGATCTAATAAT	GATACTTCATCTGCTAATAATGCTGGTTCCAGTGGATCTAATAAT
AAACACAGATGCCAACAGTGACGAAGCAATCTCCGCCAGGCCTAG	GAACACGGATGCCAACAGGGATGAAGTAATCTCCGCCTGACCTAG
TGTTCTTCAATAATGTAAATCCTATAGCTCCTCGGCAATATTTTC	GTTCTTCAGTGATGTAAATCCTATAGCTCCTGGCGGCAATATTTT
CGAATCGTCCTCGGTCTGGTGCTCTGTAGGTTCCTCTGGCTGGGA	CGAATCATCCTCGGTCTGGTGCTAGGTGGGTTCCTCTGGCTGGGA
GAATTCTCCAACTACAAGATGGTAATAATGTCAGACATGGGGATG	CATCCCCATGTATGACGTTATTACCACCTTGTAGTTGGAGAATTC
GGCTGCAGACACGTAACGATTCATGACCCATGTCCATCTAATCTA	AGCTGCAGACACATAACGATTCATGACCCGCGTCCATCTAATCTA
CCCTTTAGCTATTGAGGCGGTACTATACAGGAGTGCTATGCTACA	TCCTTCAGCTATTGAGGCAGTACTATTTAGGAGTCCTATGCTACG
ATTATTTAAATGGGGTGATGCACGACGATCGTAAAATTATAGAAC	ATTATTTAAATGGGGTGATGCACGGCGACTGTAAAATTATAGAAA
CCAAACACTCAGGGACAGATAAGAGACACAACTGTATGATGCACG	CCAAACACTCAGGGACAGATATGAGGCACAACCGTATGATGCACG
CATTCCCTAGTGCAGACTCAATCAATTTCTCCTGTCTTCACATCG	CGATGCGAAGATGGGAGAAATTGATTGAGACTGCACTAGGGAATG
TGGGGTGACTTTAGGGTGGTCTTCGGTCGGTAAATTAGATGCAGA	TGGGGTTACTTCGGGGTGGTCTTCGGTCGATAAATTAGATGCAGA
AGTAGCTGGCTTTGCACCTTAGATGATTTCATTAAGATTTTACTT	GTAGCTGGCTTTGCACCCTTAGATGATTTCACCAAGATTTTACTT
GGATCTGAGCTTGTAGAGTCCTAAGATGATTGATTCATATTCAGC	GGATCTGAGCTTGCAGAGTCCTAAGGTGATTGCTTCATATTCAGC
GTGTCTAGGGAGGGCTGCAAAGGTGTGTCTGGCCCGGTCTAGTCT	GTGTCTAGGGAGGGCTGCAAAGGGGTGTCTAACCCGGTCTAGTCT
AGGTATAGTAGTATCTTTGCGCCGGGAGTTGGTCTAGAGAGGGTG	AGGTATAGTAGTAGCTTTGCACCTGGAGTTGGTCTAGAGAGGGTG
GTTTTCAAAATGTTAGGACTGGACTCCTCGGGGTGTTTGGGATGG	GTTTTCAAAATGTTAGGACTGGACTCCTGAGGCGTTTGGGATGGC
TCTCTATCTCTCCTCTAAATGCCCTTTCTTGTCAGTAAATACCTT	AAGGTATTTACTGACAAGAAACGGCATTGATAGAGGAGAGAGAGC
AGAGAGAAAAGGCTAGTGTTAAGGTCATATCACTAGACAAAAAGG	AGAAAGAAAAGGCTAGTGTTAAGCTCGTACCACTCGGCAAGGTAT
GATACTAGAAATATGCCTTTAAAGATCCCATCGATAGGAGAGAGA	GATACTAGAAATATACCTTTAAAGATCCATCAATAGAAGAAAGAC
ACATCGAATGCCATCTAGCGTGTTATCTAATTTGGATTTCGTTTC	GAAACGAAATCCAAATCAGATAACATGCTAGATTGCATTCGATGT
CAGTCATAAACCGAGCGAGCTGATAAGCCATGGGTATCGTCCAAC	CAGTCATAAACCGAGCGAGCCGATAAGCCACAGGTATCGTCGAGC
GTCCTTTAAAGCTAGCGGGGTGATGTTATATAAGAGTGTTGCGCT	AGCGCAACGCTCTCATATAGCATCACCCCGCTATCTTTTAAGGAC
TTCCCGCTACTGACACGCGTGTTTCCTGGCCAGGGCTTGCTACGG	TTCCCGCTACTGACATGCTTGTTTCCTCGCCAGGGCTTGCTATGG
AATGAATTGTATTCCTATGCCAGTAACATTTCCGTCTAATCAAAC	TGCCAATGAATTGTATTCCTACCAGTAACATTTCTGTCTCATCAA
TTGTAAAAGCCAGAAAATCACAACTGTCAGCTAAGTTCAGAAAAC	GAAAAAAGGCGGGAAAATCACAACTGGCAGCTAAGTTTAGAAAAT
TGAGATAGCGCCAGTAGGATTGAGTGGTTACCATAGGGAACCAGA	TGAGATAGCGCCAATAGGATTGAGGGGTTACCACGGGGAACAGGG
ATCAAGACCACTCATCACCAAACCGACGTCACAGATCAAACCCCA	CGGGGTTTGATTTGGGACGTCGGTTCGGTGATGAGTGATCTTGAT
GCCATGTGCGTATGAACTGAATGTTTAGCCAAATGGAGCTTGGTT	GCCATGTGCGTATGAACCAAGTGTTTAGCCAAATGGAGCTTGATT
GAGCGCCCAGAGTCCGAAGGCTCAACGATAGGAACCCTCCGCTTC	GAAGCGGAGGGTTTCTATCGTCGAGCCTTCAGACTCTGGGCGCTC
CCTTTGCCATGGTATCCGCTTAATTTCTGGAGCGGTCAATGTGTT	CCTTCGCCATGGTATCTGCTTAATTTCAGGAGTGGTCAATGTGCT
CGTAAGCATCCTTTGACCTGACAAAACACCAAGGAGGGACTACAT	AGGTAGTCCCTCCTCGGTGTTCTGTCAGGTCGAAGAATGCCTACG
CTGGAGAGTCGTCGGAGGGTCTATTGTGCAATGGTTGTAAAGCTG	CAGCTTTACATCCATTGCACAATAGACCCTTAGACGACTCTCCAG
ACCAACTCCCCAAGCAAATCGGCAATCCCACTAGCTACTTCCCGC	ACCAACTCCCCAAGCAAATTAGCAAGCCCACTAGCTACTACCCCC
TGGGTTGTGGGATTTTGCGACGTACAAAAGAAGGGTGGAGGTGAG	CTCGCCTCCGCCCTACTTTTGTACGTCGCAACACCCCACAGCCCA
CTCTGTTGCCCACTTGGTTATTTCGGATTTAGACAAAATATACAG	CCGTATATTTTGTCTACATCCAAAATAAGCAAGTGGGCAACAGAG
GTATTAATGCCGAGCACCCTGAGTTTGCGAAGTCTGAGAATGGCT	AGCCATTCTCGGACTCCTCAAACTCAGGGTGCTCGACATTAATAC
CGTCGATGAGTTAGCAGCAAAAGATCTACTAAATGGAGAGCGAGC	CGTCGATGAGTTAGCAGCAACAGATCTACTCGATGGAGAGCGAGC
CACGACGATGTCTTTGAAAATCCTCGCCACCACGTGCAGATGCGC	CACGACGACGTCTTTGACAGCCCTCGCCACCACGTGCAGATATGC
ATCTGTTTGAGACCCCGCCACCCCAGAAACTTTCATCACGTCCTT	TCTGTTTGAGGCCCCCGCCACCCCAGAAACATTCATCACGTCCTT
TGCTGGAGATGTTAGTGATTGTAAGAGAAAGAATGTGGTGACATG	CATGTCGCCACATTCTTTCTCTTAGGATCACCAACATCTCCAGCA
TGGCGCTAGCGAAGCTTATATGGGCAGTGAGTACATATGGAGAAC	GCTCTCCATATGTACTCGCTTCCCATATAAGCATCGCTAGCGCCA
CCAATGAAGTATACTACGCATGAGTGGTAGAGAATCTATGACACG	CGTGTCATAGATTCTCTACCACTCATGTCTTGTATACTTCATTGG
TAACCTACTAATTGATTAATTACTATCTGTCACAAGCTAGACAAC	GTTGTCTAGATTGTGACACATAGTAAGTGAATCAATTAGTAGGTT
CTAATAAACTGGGTGGGTCCAAGCAGAGCCTAAATTATTATAAAT	ATTTATAATAATCTAGGCTCTGATTGGATCCACCCAATTTATTAG
GCGAACGCTCTCAGATTACATGGTCAAAGATCATGAATACAGCAA	ACGCTCTCAGATTGCATGGTCAAAGATCAGGAACACAACAGGCTG
CTGTGTGTGTACATCTTAGTGTGTAGAGTCCAGGATAAATCTTAG	GCCTGTGTGTGATCTTAGTGTGTAGAGTCCAGGATAAATCTTAGT
GAACTCACATCACAATCGACGGCTGGCGGACAGATAGTTGAAGAA	GAACTCACATCACAGTCGACGGCTAGCAGACAGATAGTTGAAGAA
TCATTTTCTACCTCTCGTCTCTCAATCGGGGTAAAACGTAGATAG	TCATTTTCTACCTCTTGTCTCTCGATTGGGGTAAAACATAGATAG
CACCAACATTTCTTTGCCTATCTACGTTTTACCCCGATTGAGAGA	TCTCTCGATCGAGGTAAAACGTAGATAGGGCAAGAAATGCTGGTG
GTAGTAGCAAAAACAAGCAGCCAGTCCAGATATACCATCGGACAG	CTATCCGATTATATATCTAGACTGGCTGCTTGTGTTTGCTACTAC
AGGCGACCCGACCGGCAACACGCGGAGACTCAAAACAAGGCTGAG	CTCAGCCTTGTTTTGAGTCTCTGTGTGTTGTCGGTCGGGTCGCCT
ACCCAACCATCTTACCCCACCCATCATTAGACAAGAATGGCACCC	AGGTGTCATTCTTATTTAATGATGGGTGAGGTAAGATGGTTGGGT
TGTCATATTATTATCGAACTCAAAACGGATGAATTTAGGTACAGC	TGTCATATTGTTATTAAACTCAAAACGGATGATTTTAGGTACAAC
TAATAAATGTTGCTAGGCACGTGCTCATTGTCGTAGTTGGAACTC	TAATTAATGTTGCTACGCACATGCTCGTTGTCGTAGTTGGAACTC
TGATCTCTAGACTCAGCTCATCATGGCCAGTTCTAGGCACAACTA	TGATCTCTAGACTCTCAGCTCATCATGACCAGTTCTAGGCACAAC
TATCTTCTTTCACCTAAAAGCACAAGACAGGACAGCAGGTCCATG	CACATTGACCTGTCCTGTCTTGTGCTTTTAGGTGAAAGAAGATAT
TAAAGACCAACTCATGTGTCAGTTTGATTCTGCATGCATGATTAA	TATAAAGACCAACTCATGTGTCAGTTTGATTCTGCATGATTAAAC
AATAAATATCGTTCCTGGCGTTTTCATTCATAGTCGTCAAACAGA	AATAAATATCGTTCCCGGCGTTTTCATTCAGTCGTCAAACAGAAC
ACTATAATAATCGGTGATAGTCATGATTAGATGCATGAAGGCTTC	ACTATAATAATCGGTGAGAGTCGTGATTGGATGCATGAAGGCTTC
CTCATTTGTTCGATGAGAGCACGAGGTATGGGAAGATGAATCCAT	ATGGATTTATCTTCCTGTACCTCGTGCTCTCGTCGAACAAATGAG
TGTCGATCATATAAGATCATTTTGTAAGGGGTGGCTCTCGATCCA	CTGTCGATCATATAAGGTCATTTGTATGGGGTGGCTCTCGATCCA
TCTTCTTCCCCAACCCTCCTTCATTGACTTGTCACTCTCCCAGAT	TCTTCTTCCCCTACCCTCCTTTGTTGACTTGTCACTCTCCCAGAT
CTCTTTCAACCATTCGTAGACTCTTTCAGCTACCGAGATGCTTGT	CTCTTTCAACCATTCGTTCACTCTTCAGCTACCTAGATGCTTGTA
TTGCAGCTATAAACTGTAGTATACTTTTCGCTTAGTCGTGCATCT	TTGCAGCTATAAACTGTAGTACACTTTATCGCTTATAGTCGTGCA
CAAGCAGCATTTGGTGAGGAAGGTATCAATGTCTTGATTACAATA	TATTGTAATCAAGACATCGATACCTTCCTCGCCCAATGGTGCTCG
ATGGATGGGATCGAGATAACCTTGAAGAAACAATGACAGTGTGTA	TACACGCTGTCATTATTTCTACAAGGTTAGCTCGATCCCATCCAT
ACATCAAGAGGGCATTCAGAGTGTTACAGGCACGATGGGCAGTGT	ACACTGCCCATCGTGCCTGTAACACTTCGAATACCCTCTTGATGT
TCACAAGCAAGCCAGGAGTCCATTCACCTATAAATACATCACCAA	ATGGTTATGTATTTATAAGTGAGTGGACTCTTGGCTTGCTTGGGA
AACTAGCCACAAGAGCAGCGACGCGACCCTTAAGACTGTGTACAA	TTGTACGCAATCTTAAGGGTCACGTCACTTCTCTTGTGGCTAGTT
GGTAGGTCACGTAAGGGGAGGCGGGAGGTGCAGTGGGCTGACAGT	ATTGTCGACCCACTGCACCTCTCACTTCCCCTTACGTGACCTACC
ATTGTGGAGCCAATTTTCTATTAGTAATCAACATATTGCATGTGC	ATTGTTGAGCCAATTTTGTATCAGTAATCGACATATTGCATGTGC
TGGTGTTTGATCTTGATTCGGAATATGCTTGTTTCGTCTGTACAA	TTGTACAAAAGAAACAAGCATATTCCGAACTGAGATCAAACACCA
AAGCATATTCCGAATCAAGATCAAACACCAGTACTCTAGCCACAC	AAGCATATTCCGAACTGAGATCAAACACCAGTACTCTAGCCACAC
CTTATATTCTATCCATTCAAGAGACGAGCGAACAAAATAGGAGAT	ATCTCCTGTTCTGTTCACTCGTATCTTGAATGGATAGAATATAAG
AAATTATTGGAGAGGCCGTGTCAATTAAATCTAGCTTAGAAAGAT	CTTTCTAAGCTAGATTTAATTGACACGGCCTCATCTCCAATAATT
ATTTAATTGACACGGCCTCTCCAATAATTTGCGGATGAGAACGAA	TTAATTGACACGGCCTCATCTCCAATAATTTGCGGATGAGAACGA
CTTGTGGAGGGCAGAGTTATATGATATGAGTAAGGAGGTCAGATC	CTTGTGGAGGGCAGAGGTATGTGATATGAGTAGGGAGGTCAGATC
GTCGGATCCTTAGCTGCGGAGTACTAGTACCAGACGAGATGGAGG	CTCCCTCTCGTCTGGTACTATAGTACTCCGCTGCTAGGGATCCGA
TAGGTACATCCGCACAAAAGGGCCCATCCTCCTTCTCGTTCTTTC	AGGAAAGAACGAGGAGGATGGGCCCTTTTGTGCGGATGTACCTAC
GAGCCGAAACAACCGTGCTATTCGATTTTATACATTTTCAAAGAA	TCATTGGAAAATGTATAAAACTGAATAGTACGGTTGTTTCGGCTC
CGTCTCGTGCCCGGATCCAGACAGGAGGATTGCAATTAAATAGAA	TTCTATTTAATTGCAATCCTCCTCTCTCTGGATCCGGGCACGAGG
ATAAAAGGGCATGGATTCAGTTGACTTAACTCCTCGCTAGCTGAG	CTCAGCTAGCGAGAAGTTATGTCAACTGAATTCATGCCCTTTTAT
AGAGCCACACACCCACGGTATATCATCTTTGAATTGCCTTGGCCT	AGCCACACACCCACGGTATATCATCTTTGAATAATTGCCTTGGCC
ACTACGTAGTAGGCCAAGGCAATTCAAAGATGATATACCGTGGGT	ACCCACGGTATATCATCTTTGAATAATTGCCTTGGCCTACTACGT
TGGTTGACAGTTTTACTAATTATTAACCGTCAGTTTCAGTTTCAC	TTGGTTGACAGTTTTACTAATTAACCGTCAGTTTCACTTTCACAG
ACCATTTTAATTCGCTCTGCCATGCACGCCCATTAATATTCCGTT	ACCATTTTAACTCGCTCTGCCATGCACAGCCATTAATATTCCGTT
GATAGATATGCTTTGCCTGGCCTATAAACTAATGATCCTTTGCCA	TGGCAAAGGATCAGTTTATAGGCCAGGCAAAGCATATCTATCTAC
GAAGCAAAGTCGTCAAATGTTTGTCATGGATATGCAAACAGGGTT	TCAACCCTTTGCATCCATGACAAACACTTGACGACTTTGCTTCAA
GGCTGTTGGTTTGTATACATAATATGGGTCTTCTCACTTTTCTGC	GGCTGTTGGTTTGTATACATATATGTGATCTTCTCACTTTTCTGC
AGTTGCACAATCACAAGTGGTTATTCCAATAACACGCTAAGGGGC	GTACTTAGTGTGTTGTTAGAATAACCACTTTGTGATTGTGCAACT
CACAAAGCTTATGACACGGACAAAACACTGCGGAATCCTGGTTGT	ACAACCAGGATTCTGCAGTGTGTTGTCTGTGTCATAAGCTTTGTG
ATTGCATAGTGTTTGTCTCAAGCCTCATGTGTAATTGAATCACGA	ATTGCATAGTGTTTGTTTCAAGCCTCGTGTAATTGAATCACGATA
CGCGTATATGCTGAACTCTAAAGCCTTAGACGAGTCTCCGTGTAC	TCGCGTATATGCTGAACTCCAAAGCCTTAATGAGTCTCAGTGTAC
ACGGATTATGTGCTGTTGATCTTCGTTGCAATGACCACGATTAGA	ACGGATTATGTGCTATTGATCTTCGTTGCAACGGCCACGATTAGA
TTATAGATGTATTTTACGTACTGCTTACTACTCACTCCGTTGTCC	CTATAGATGTATTTTGTATACTGCTTACTACTCACTCCGTTGTCC
GATTCTCCAACGTTGTCATGAGAATTCTGTCCACAGTTGTCCATT	GATTCTCCAACGTTGTCATGAGAATTGTGTCTGCAGTTGTCCATT
GTTAAGACACAGACTGGAACAGAACTGATGTCGTGATGAGTGTAT	ATACACTCATCACGATATCATTTTGTTCCAGTCTGTGTCTTAACT
TAATCCTTCTGCGATATATGCGTAAGGATAACATTCTTGTGCGGT	ACTGCACATGAATTCTATCCTTACACATATATCGCAGAAGGATTA
GCCTTCCTGACGACTGCACAATAATAGTTTATGGATTCCGTAGAA	TTCTACAGAATCCACATACTATTATTGTGCAGCCGTCAGGAAGGT
CGCAATTTGTGAGATATCAACAATATGATAGCGATCCTGCAAGAC	TGCAATTTGTGAGATATCAACAATACAATGGCGATCCTACAAGAC
AGCGGACTAAAGCTTGGCCGACTAAACTTCAGTTGGGACACATTT	AAATGTGTCCCGACTGAAGTTTAGTCGACAAAGCTTTAGTCCGCT
AGCAAAACCAACTGAATAGATGATGCGCTGGACAGGAAGGATCCC	TCAAAACCAACTGAATAGATGACGCACTGAACAGGAAAGGATCCC
TTTTAGAGTTTCTAACCAGCACAGACTAAGTTTTAATTAGGCTTA	TAAGCGTAATTAAAACTTAATATATGCTGGTTAGAAACTCTAAAA
AACTGTAGCGACACTCAATTAGGCGGGTAGAACATGAGTATATGG	CCATATACTCGTGTCCTACTCGCCTAATTGAGTGTCGCTATAGTT
GCTTTCATTACCACTTATGGTCTATGCATGGATGAACGATGATGC	GCTTTCATTACCACTTAACGTCTGTGCATGGATGAACGATGATGC
AAATGTGCACAAATCTGACCATCACTACCTAAAACGGCTGCTTTG	CAAAGCAGCCGTTTTCGGTACTGATGATCAGATTTGTGCACATTT
TAGGATTCCTAAAATAGCCCTAGTAGAATAATTCACCACCGCGGA	AGGATTCCTAAAATAGCCCTCTGGTAGAATAATTCACCACCGCGG
CGTTCTCTCATCCGCGGTGGTGAATTATTCTACTAGGGCTATTTT	AAAATAGCCCTCTGGTAGAATAATTCACCACCGCGGATGAGAGAA
ACACGGTAAGGATAGCGCTCAATTGCTTGAAGGCCGCCGCACGAT	TCGTGCGGCGGTCTTCAAGCAATTGAGCGCGCTATCCTTACCGTG
TGTCGGTCCGTTCATCCATTCCAGAGTTTGAACTTTCAGGCATTT	AAATGCCCGAAAGTCTGAACTCTGGAATGGATGAACGGACCGACG
AATAAAATGCTATAGGTCTTCCAGGTCTTTGTTCCAGCTGTAGCG	CGCTGCAGCTGGAACAAAGACCTGAAAAACGTATAGCATTGCATT
ACCTTTGCGTGTGGACTGCAGAACAAAAGATGATGGCTGGCGGGA	ACCTTTGCGTGCAGACTACAGAACAAAAGATGATAGCTGGCGGGA
TATCATCGTTATGGACTGGGCCTCTTCTCATATTGCCATAAATCC	TATCATCGTTATGGACTGGGTCCCTTCTCATATCGCCATAAATCG
TTTCCTCTGTTTTGTCTAATATTATCTGCCTGTTTAAACGTGTTC	TTTCCTCTGTTTTGTCTAATATTACCTACCTGTCCAAATGTGTTC
GTCTATATATGAGATTCCTTAATGCATGCTCAACCTGATTTGAAT	GGGTCTATATGAGATCCCTTGATGCATGCTCTACCTGATTTGAAT
ACGGAGGGTTTGGGTGGCCAGGTGGTCGTCATGGAGGTTTTGGGT	ACGGAGGGTTTCGGTGGCTAGGTGGTCGTCATGAAGGTTTTGGGT
GGAGATGTTCTTGGCCCTCTCTACGAACGAAATTAGGTTCCAATG	GGAGATGTTCTTGACCCTCTCTACGGATGAAATTAGGTTCCAATG
AACTAGTAGAAAGCGACTGATCAGAAAAGAACAACAAGCACGAGG	AACTAGTAGAAAGCGACTGATCAGAAAAAGAACAAGCACGAGGTT
TAAAATAATACCAGCTAAGCAGATGTGATAAGAGACACCAAGGAC	TAAATAATACCAGCTAATCAGATGCGATAAAGAGACACCAAGGAC
TATATAAGTGTCGGTGTTCAGAATAAGTGTCAATGAGTAAATTTG	CAAATTTACTCATTGGCACTTATTCTAAACATCGACACTTATATA
GCTGGATCTTATAAGCCACAACCCCTATCCTTTATAGCATAGTAT	ATACTGTGCTAGAAAGGATAGGGGATGTGGCCTATAAGATTCTCC
TCCCCAGGTATATCCCCGCTCCACCCTCCTGATTATCCGCGAGAT	CCCAGGTACGTATATCCCCGCTCCACCCTCCTGATTATCCGCGAG
CTCTAGCATTTGTATAATGTTGCAGTTGGAAATCCTAATCAATAA	CTCTAGCATTTGTGTAATATTGCAGTTGGAACTCCTAATCAATAA
TCTATTTCTTTTGTGAAACATGCGTGTTGTGTGTGCGAACTTAAG	CTTGAGTTCGCACACACAACACTCATGTCACACAAAAGAAATAGA
TACTGGCTCTGACTATTTTCATCGCAGTTGTCTAAACTAAATGTT	AACGTTCAGTTCAGACAACTATGCGATGAAAATAGTCACAGCCAG
GACTAGTGGGCCGGATCCGAACCAAAACATTGTTGGACGTGCGCA	TGCGCACGTCCAATAATGTTTTGATTCGGATCTGGCCCACTAGTC
GAGCGGCACACCAATCCCAGCGAGTTCCCTCTCTCAGCAACAATG	GAGCGGCACACCAATCCCGGCGAGGTTCCTCTCTCGGCAACAATG
GAGCTGGTGTCGAGGAGAAGTCTAATACAAAGTGCAGATTGGATC	GATCCAGTCTGCACTTCGTATTGGAGTTCTCCTCGACACCAGCTC
CTATTCACCCATGTCTTTTGACTACACCAACTCATTGACTGGTCG	CTATTCACCCACACCTTTTGACTACACCAACTCATTGACTGGTCG
GTGACAATGATTTTGATGTGAAGCTATGGAATGCGAGTAATGAGC	GTGACAATGATTTTGATGTAGAGCTATGAAATGCGAGTAATGAGC
TCTGCAACTTTGCCACGTCCTTCTTTGAGGCTGTTCATCACTGCA	TCTACAACTTTGCTACGTCCTTCTTTGGGGCTATTCATCAATGCA
AAGGTTAGTAACAATGAACTCTTTACGCACCAAATAGATTTAACA	TGTTAAATCTATTTGGTGTGTAAAGGTTTCATTGTTACTAACCTT
CTCTACCTGTGATCTTGGAATAAAGAGTGTTCGGCTACAATAAAT	CTCTACGTGTGATCTTGGGATAAAGAGTGTCTGGCTACAATAAAT
AAACTGGTCGGTACAGACTGTCGTATTGAAGAATCGGTCGGTACC	GGTACCGACCGGTTCTTCAATACGATAGTTTGTACCGACCGGTTT
TACTCTCGATTTCCCTAGTTAATTTCCTTGTAGCTAGCCGCATGT	CATACTCTCGATTTCCCTAGTTAATTTCCTTGTAGCCGCATGTAA
CTACGTGTCCATGTTGAAATAAAGCTATATCAAACGTGCTGAGCC	GCTCGGCGCGTTTTATATATAGCTTTATTTCAACATGGACGCGTA
CACGTCTCACGATCACCTCTAAAGCCGAGCTAACCTCCACAAGAA	TCAGGCCTCACGATCACCCTAGAGCTGAGCTAACCTCCATAAGAA
ACACCTCCTCCTCTTTCCATTGTCTCCTAAGTCACACTCAAATTG	CAATTTGGGTGCGACTTGGAAGACAATGGAAAGAGGAGGAGGTGT
TCATGGGTCTCTGATTCCAACTGCCGGCAAAGCAATATGGAAGAG	TCATGGGTCTCTGATTCAAACAGCCGGCAAAGCGATATGAAAGAG
CTATAATCTCGAGTGGGCCGGGTCAGATGATGGACAGAGAGGTTT	AAACCTCTCTGTCCATCATCTGGCTCGGACCACTCGAGATTGTAG
GGAACATAGATGGCTTGTGTTTGTATGGTGGACAGTCTATTGCCT	GAACATAGATGGCTTATGTTTGTATGGTGGACACAGTCTACAGCC
ATCAGAACCATGTTCACCCTTTGTATAATTGGAAGAGGCACACTT	AAGTGTGCCTCTTCTAATTATACAAAAGGTGAATATGGTTTCTGA
GCCTGTATATATATCGTTTGATTTAGACCTAGACCACCTCACTAG	GCCTGTATATATATCGTTTGATTTAGACCCAGACCTCACTAGCTA
AGGTATATACTATATAACCCGTAAAAGGCTGAATTGCACAAATGC	GCATTTGTGCAATCGAGCCTTTTACGGGCTATATAGTATATACCT
GACCGACTGATGACTGCTGCATGATGGTTGGATCCGGTGCCTTTG	CAAAGGCACCGGATCCAACCATCATGCAGTCATCATCAGTCGGTC
CAACCATCATGCAGCAGTCATCAGTCGGTCACCAATGCAAGCTCA	CAACCATCATGCAGTCATCATCAGTCGGTCACCAATGCAAGCTCA
GGCTTCACCTACCGCCTGATTGGTTATCCACACCATCTCATCTTA	GGCTTCAACTACCGACTGATTTGTTACCCACACCATCTGATCTTA
GTGAGGATTTGTGAATCCGCCGCACTATCGACGAGGAATTGAGCG	CGCTCAATTCCTCGTTGGTAGTGCGGCAGATTCACAAATCCTCAC
ACAGCGAGCGGCGGTCGGTGGTGATCTGTACGCACTGGTGAGCAA	TTGCTCACCAGTGTGTGCAGATCACCGCCGACCGCCGCTCGCCGT
ATGAAGGTCATACGGGTTGGTGCCAATGGACACAGAGTGATTGAA	ATGAAGGTCATATGGGTTGGTGCTAATGGACATAGAGTGATTGAA
CCACAAGATAGTCAACCAACAATACAAGAGAGCGGTGAGGTATTA	TAATACCTCACTGCTTTCTTATATTGTTGGTTGAGTATCTTGTGG
CACTCCACCAAACGTACTACGCTTACCACCTAGAATGGACTATTT	AAATAGTCCATTCTGGGTGGTAAGCACAGTACGTTTGGCGGAGTG
TAGGCTTTGCTATAGTTGAGAAAATTGATAAGATCTTTGGCAAGA	TCTTGTCAAAGAGCTTGTCAACTTTCTCAACTATAGCAAAGTCTA
ATTTTGAGTGATCCTCTGTATTTGTTAGCCATCATTGAGATTATC	GATAATCTCAATGGTGGTGAACAAATACAGAGGATCACTTGAAAT
TGTTTTGGTGCTCCGTTTGGTGTGGGTATTATAAATTCGTTTCTT	AAGAAACCAATTTATAACACCCACACCAACCAGAGCACCAAAACA
AATTGCCCATAAATAATGAGAGTCGAACCACCTAACTTTGAGGGT	AATTGCCCATAGATAATGAGAGTCTAATCACCTAACTTTGAGGGT
GTAAGGTCTAAGGAACCCACAAGGTTGTTTGAGCTAATGTCTAAA	TTTAGACATTAGCTCAAACTACTTCGTGGGTTCCTTAGACCTTAC
AATCAGCTGATGGTCACCTCCCCGTTGTTCCGTTTCTTTGCCGTC	CAAATCAGCTGATGGTCACCTCCCCGTTCCGTTTCTTTGCCGTCC
TCGTGAGGATGGGTGCTGCAGACCTAGAGAATAAGTAGTTTGGAG	CCCCAAACTACTTATTCTCCAGGTCAGGAGCACCCATCCTCACGA
AAGTTTATAAGGTCTAGAGCAGCCACCAACGATCGTAAAGTGTAA	AAGTTTATAAGATCTAGAGCAGCCATCAACGATTGTAAAGTGTAA
TGCTGCACTGTCTTCCTTGACCGCCGCCGTGTCTGTTCTTGTGTT	TGCTGCACTGTCTTCCTTGACCGCCGCCGTGTGATCTGTTCTTGT
TAAACAACGGGGCAAACACAAGAACAGACACGGCGGCGGTCAAGG	TTGACCGCCGCCGTGTGATCTGTTCTTGTGTTTGCCCCGTTGTTT
TGCGTGATTATTGTTATTACTGCCGTCCTCTAATCGATTGGTTTC	GAAACCAATCGATTAGAGGACGGCAGTAACAATAATCACGCATGT
GTGAGTACCAGATAAGTTGATATAGTGAGGGATATATAGAGTGAG	GTGAGTACCCGATAAGTTGATATAGTGAGGGATAGAGTGAGAGGC
CCAACAAAGAGGGTCGGCACCATAATAAAACTGCCAGAGTATGCA	CTAACAAAGAGGACCGACACCATAATAAAACTGCCAGAGTATGCA
AGAAACTAGCAGCGTCGAAGGCTAGGAGGTGCATGCAGGGGTGCT	AGAAACTAGCAGCGTCAAAGACTAGGAGGTGCAGGCAGGGGTGCT
TACACTGACGAGTAGTAGTCTCCTGCTCCAAATAATGCTACCATA	CACTGACGAGTAGTAGTAGTCTCCTGCTCCAAATAATGCTAGCAT
ACTAATGATTCAGTAACTGTTATTGTGTTAATCAGCAGGATCTGA	ACTAATGATTCAGTAAACGTTATTATGTTAATCAGCAGGATCTGA
GCTCTCTCTAGCTGGCGATGGTGACTAGCAGGCCACGTCATCCAG	GCTCTCTCTAGCTGCCGATGGTGACTAACATGCCACGTCATCCAG
CTTGCAACAAACTCCGCCCATGCCAGTGACCGTCGCTCGCGCCTT	CTTGCAACAAACTCCGCCCATGTCAGTGATTGTCGCTCGCGCCCT
CGTGTTCACGTTAAAGCCCTACCCACGTGGCACTGGTCCATTGTA	CGTGTTCACGTTAAACCCCTACCCATGTGGCACCGGTCCATTGTA
AATAGCCCAGATCAAGTGACGAAGAGGTATGCATCCAAAGCCATT	AAGAGCCCAGATCAGGTGACAAAGAGGTAAGCATCCAGAGCCATT
AGGATTGCTCTAATGAATAGTTTGCATATCCTATCCAATGTGACC	AGGATTGCTCTAACGAATAGTGTGCCTATCCTATCCAATGTGACC
AGTGGATGGAGGAGGTCATGAGAAAGAGAAGGATGAGATGTTGTC	GACAACATCTCAACCTTCTATTTCTTCATGACCTCCTCCATCCAC
CATGTACTCCCAATCGAGTTTGCCATGTGGTACTAGAGATAAGCT	CATGTACTCCCAATCAAGTTAGCCACGTGGTACTAGAGATAAGCT
GCTGCCAGGTAAATGGTTCCAAAATTTTGGACTTTCTTCAAAGAC	GTCTTTGAAGAAAGTCAGAAAATTTGGAACCATTTACCTGGCAGC
CTGGAATGCTGGATTTGTGTCTACCCAACACACTCCTCCCCAGTC	GACTGGGGCGGAGTGTGTTGGATAGACATAAATACAGCATTCCAG
AACTAAACGATATCTCAATAAGAATTCAGCTGAGAAGAAACCGTG	AACCAAACGATATCTGAGTAAGAATTCAGTTGAGAAGAAACCATG
GTCTTCAATGGATCCCCATAACTGACAAGACAAGCATGAACACAG	CGTCTTCAATGGATACCCTAACCGACAAGACAAGCATGAACACAG
TTCGGGTGGTCATCAAACTTATCCCTACCAAGCCATTAAGATCAT	TTCGGGTGGTCATCAAACTTCTTATCCCTACCAAGCCATTAAGAT
ACAGACTTTAGTCCCAGTTTTCTAGCTCTAGAACTATGTATCCCT	AGGGATACATAGTTCTAGCTGGAAAACTGGGACTAAAGAAGGTTC
GGAAGAATATTGGGCTTATATAGTACTCATTCCCTTATTGCAGGA	GGAAGATTATTAGGCATATATAGTACACATTCCCTTATTGCAGGA
AGAAGTCTACAAGTGTGCATTCGAGGTTTTGTTCATCGAACATGT	AGAGGTCTACAAGTGTGCATTTGAGGCTCTGTTCATCGAACATGT
CGACTAGTTTCTGATGACGTTCGATTGTTCAGCTGTTCAGTTGTA	TGACTAGTTTTTGATGACGTTCGGCTGTTCAGCTATTCGGTTGTA
CAACATGTCTAATGTAGGGAGTTAATGTGTGTCAGACATATCCGA	AAACATGTCTGATGTAGGGAGTTAATGTGCGTCGGACATATCCGA
ACACACCATTCAATGATTCAAGTAGCAATTTAAACTCTGGCTCAA	ACACACCATTCAATGGTTCAAGTAGCAATATAAGCTCTGGCTCAA
AGGCCCTCCTCACACACAAGTCTGGTCGTCAGCCATCGTGGACTA	AGGCCCTCCTCATGCACAAGTTTGGTCGTCAGCCATCGTGGACTG
TTGGCCAGCTTCGTCAGGACCACCGCAGACTAGGATGCACGGCTC	TTCGCCAGCTTCGTCAGGACCACCGTGGACTGGGATGCACGGCTC
CCAAGGTCCAAGGTCGAGCCGTGCATCCTAGTCTGCGGTGGTCCT	AGGACCACCGTGGACTGGGATGCACGGCTCGACCTTGGACCTTGG
TTTTCCCAAACCCCAACAGTCCACCACAGTAGAACAAGCATGGCA	CTGCCATGCTTGTTCTGCTGTGGTGGACGGTTAGGGTTTGGGAAA
CTTCAAAACGCCATGACTAGATTCAATATAGAGTTCTGTTTTCTA	TAGAAAACAGAGCTCTATACTGAATCCAGTCATGGCGTTTTGAAG
ATTAGGATAACACCGGTTCATAGGCTAGGATGATACTGTGACCCC	ATGGCCACAGTACCATCCTAACCTATGAATCGGTGTTATCCTAAT
CTATTCGGATATTCAGTTTGGCCTATTCGCATAATTTGAAATTTT	CTATTCGGATAATTCGGTTTGGCCTATTCACATAATTTGAAATTT
TGGAAGAAAAGGATAAGAACATGTAGATAGGTTTTAGACGGTGGG	TGGAAGAAAAGGATAAGAACATGTTAGGTTTTAGATGGTGGGATC
GCTTGTAGATCTCGATCCTCTGTTATATGTGAGTCTGTAATTTTC	GCTTGTAGATCTTGATTCTCCGTTATATGTGAGTCTGTAATTTTC
TCCACCTCTGCAAGCTCTTTTTTGTCTGTGCGTTACATCATAACT	AGTTATGATGTAACGGACGGACAGAAAAGAGCTTGCAGAGGTAGA
ACTAGTGTAAGGAAGCTTGAACCTTGCTCTTTGATAAATAAGAAA	TTTCTTATTTATCAAAGAGCAAGGTTTAGGATTCCTTACACTATA
CCTGGGCACTGTTAGTAATTGGCTGGAAAGGCGCCAACAGTAGCA	CTGCTACTGTTGTGCCTTTCCAGCCAAATACTAACAGTGCCCAGG
ATGTGGATTGAGACCGGTTGATTTCCAAACCACTTCTCTTTTGTC	ATGTGGATTGAGACCGGCTGATTTCCAAACCATCTCTCTTTTGTC
CATTGTTGGCATGCAGCACAATCCGAATGGTGTCATCATTTGGAA	CTTTCCAAATGATGACACCATTCGGATTGTGCTGCCAACAATGGT
TGTTAGTGGCTCAGTAAGGTCTATATGATGGTTTACAAGAATCTC	GAGATTCTTGAAAACCATCATATAGAGCTTACTAAGCCACTAACA
AAGAAAGTGTATTAGATGCTGTCTAGAACCTTACCTCATTATCCT	ACAAGAAAGTGTATTAGATGTCTAGAACCTTACCTCATTATCCTA
GTCTAGCACGAGTCATGGTTATCTATTCAACAAACTGCGCTCCTG	CAGGAGCGCAGTTTGTTCAATAGATAGTCATGACTCGTGCTAGAC
CAGATAATATCATACCTGTATATATAAACAATAAGACTGCTAGGC	TAACCTAGCAGTCTTATTGTTTATATAAGGTATGATATTATCTGC
GTTGTGTACCTCAAAGAACAGAAACAGTGGGAATATAGTGAATAC	GTTGTGTACCTCAAAGAACAGCAAGCGTGGGAATATAGTGAATAC
GATGTTATATTCGTGGAAAGCTTAATTATTAGCTGTGCGTGGACT	GATGTTATATTCGTGGAAAAGCTTAATTGTTAGATGTGCGTGGAC
TAATAAACTCTGTTGTAATAATTCAAGTCATATAGTCCATTGTTC	TAATAAACTCTGTTGTAACAATTCAAGTCATAGTCTATTGTTTAA
AGTAACATAGAGAACGACACACACAAAGTCGATACCACTCGAGTT	AACTCGAGTGGTATCTACTTTTGTGTGTGTCGCTCTCTATGTTAC
ACACAAGACAATATAATCCAAGATATATGACATAGGGTTGTTACG	CGTAACAACCCTATATCATATATCTTGAATTATCTTGTGTTGTAT
TCCCATTCATCGACGTTCTCAGGCTGTATAAAATACACTGGACAA	TCCCTTTCATCGACATTCTCAGGCTATCTAAAATACACTGGACAA
GTTCTTAAACAGTATGAGAACATCAGTTTCTTGAGGCCTACATTC	GAATGTAGGCCTCAAGAAACTAACATTCTCATACTGTTTAAGAAC
CCACAAAGCATGAGGGGCGCCAGTAACCCGCGGGTTATCGAGGCA	TGCCTCGATAACCCACTCGTTACTGGCGCCCCTCATGGTTTGTGG
TATAACTAGATGCGTCGTATAATGTAAGAAGAGTATCGATATAGT	ACTATATCGACACTCTTCTTACATTATAAGACACATCTAGTTGTA
GCATACATTAATTGTGAGGAGATAGTATGATTCTTCAGCGCAGGC	GCCTGCGCTGAAGGATCATACTATTTCCTCACTACTAATGTATGC
TGTTCTAATATACACAGAAGCAGATTACAGATATGAAGATTTTAG	TGTTCTAATTTACACATAGGCAGATTATAGATATGAAGATTTTAG
GATGCAGTGTGGAAGGTATAGATCCGATCCAGCTGTTCCTGATCG	TATGGATCAGGAACAGGATCGGATCTATACCTTCCACACTGCATC
TCGTCCTAATTAAACCCACATACTGCAGGAGTCTTGAATCCAATC	GTCCTAATTAAACCCACATACTGCAGGAGTAGTCTTAAATCCAAT
TTGTTTGTCATTCATAGAGTTTGTGATTGTTGGTATGGGCTAAGA	TTGTTTGTCATTCATAGAGTTTGTGGTCGCTGGTATGGGCTAAGA
ATTATGTGATGTCTCAGACTATATAGAACAACACCCTAGCATGCA	ATTATGTGATGTCTCAGACATAGAACAACACCCTAGCATGCACTC
ATGCTGATGTTCCCTGTAGCCGAGATCAATGAGTATATGACGGTT	AACCGTCACATACTCATCGATCTCAGCTATAGGGAACATCAACAT
ATCTGCAAACATCTTTCAGTGCAAAACCGTCTCTTAAATCTTTAA	TTAAAGATTTAAGAGACAGTTTTTAACTGAAAGATGTTTGCAGAT
CACAAAATGCTAAAAGACAATCAACAGTGACAAGATCCTCAAGAG	CACAAGATGCTAAAAGGCTATCAATAGTGACAAGATCCTCAAGAG
CCCTCCCTGAATATACCGATTATTATTAATTTAAGGGGAAAACAA	TTGTTTTCGCCTTAAATTAATAATCGGTATATTCAGGGAGGGATA
CTGCACTACTACTGATACATAGATCACACACTGACTGAATTGAGC	GCTCAATTCAGTCAGTCTGTGGTCTATATATCAGTAGCAGTGCAG
TAAATCATCGTAAATACTGCCTCTCTCTGTCACAATAGAATTTGT	ACGAATTCTATTGTGGGAGAGAGGGCAGTATTTACGATGATTTAA
ACAGAGAGAGGCAGTATTTACGATGATTTAGGCTTTATTTATGTC	GGAGAGAGGGCAGTATTTACGATGATTTAAGCTTTTATTTATGTC
CACATCATAAATATATTGTCGTCCCATCTTTGTAGTGAATCGTAT	TAATACGGTTCACTACAAAGATGGGACGATATATTTATGATGTGG
ATGTTCAGGAGGTAATAGTCAATGTGTTTGGAGACCCTATATATA	ATGTTCAGGAGGTAACAATCAACGTGTTTGGAGACCCTATATATA
ATAAAATATTATTGCCGTGCCGTATATATATCCATCTCTGATCTC	ATAAAATATTATTGCAGTGCCGTATATATCCATCTCTGATCTCTC
TAAATGACGAGACATGCATGATCGTGCCTACAACCCACACCATGC	TAAACGACGAGACATGTATGACCGTGCCCACAACCGACACCATGC
TTATGCTCAAGCGGCCCAACCTCTCTAAATTAGGTGTCCCTCGTG	TTATGCTCAAGCGGCCCAACGATTCTAAATTAGGTGTCCCTCGTG
ATGGTCAATGATGAACATAAGGTAGAGGACAACTGTGAAAACAGT	ACGGTCAATGATGGACATAAGGTAGAGGGCAATTGTGAAAACAGT
TGGACCCAACCAAAGATTCTGCATAAGTTAACGGACATCTGGTGC	TGGACCCAACCAAAAATTCTACATAAGTTAATGGACATCTGGTGC
GCAAGGACCTCTAAACGATAGTGTACTCTCTATGAAGTGGAGATT	AATCTCCACTTTATATAGAGTACACTATCATTTAGAGGTCCTTGT
ATGGCAAACCGGCGACTTTACATAATAGCGGTCAGAAAAAGTTTT	ATGACAAACTGGCGACTTTACATAAGAGCGGGGTCACAAAAGTTT
CTACTTAGAGGTAGGAACAAATTGCTTATTAGACGCAGACGATAT	TACTTAGAGGTAGGAACAAATTGCTTATTATAGATGCAGACGATA
TTCATCAAAAGAGACATAGGACCGAGCCACAAAATGAAGGATTTA	TTCATCAAAAGAGACGTAGGATCGAGCGACAAAATGAAGGATTTA
TCTACAGGTAAAAGCCTTCAACTTCTTGTGCATCAACACATAAGG	TCTACAGGTAAAAGCCTTCAACTTTGTCTGCATCAACACATAAGG
CACGACCGACCGAGTAGCAGCATCATGAGCGGAAATTCTTTTGAC	CAAAAGAATTTCCGCTCATGATGCTGCTACTGGATCGGTCGGTCG
CCATGTGATTAGTACTTGTATATAAACACTCATTAGCCTAGACAT	ATGTCTAGGCTAGTGGGTGTTTATGTACAAGTACTAATCACATGG
AGGGCATTGACCTAGTGCGTCATTTGGGGCGCCCTTCAATATGAC	AGGGCATTGACCTAGTGCGTCGTTTGGGCACCCTTCAATATGACT
CACCTCAGCCTCCCATATGACCTGTGACATCTTATTAGGTGATAG	CACCTCAGCCTCCCATATGACCTGTGACATCTTAGGTGATAATCA
GCGCAATACACATTTGAAGCATCGAAAGCCACTCATACCAGTTGC	GCGCAATACACTTTTGAAGCATAGAAAGCCATTCATACCAGTTGC
GAGGCAACCATGAATGTCGAGCAGGGCTTGGTGATCTCAACAGCG	GAGGCAACCATGAATGCCGAGCAGGACATGGTGATGTCAACAGCG
CAACCTGAAAACATGAACGTTTGGTGGTTTACGGTGGTTAGAATC	CAAACTGAAAACCTGAACGTTTGGTACTTTACGGTGGTTAGAATC
TAGCAGTTCAAATACCTTACATGCCATCGTTTCATAGTTCACAAC	GTTGTGAACTATGAAACAGCGGCATGTAAGGTATTTGAACTGCTA
GGACCAGCTATTAGTACCATCGTCAGTAGTCGTCCTTGAATAGAT	GGACCAGCTATTAGTACCATCGTCAGTCGTCCTTGAATAGATACT
TAAATAATCCAGAATTGTTATTAGAGTAGTATCTATTCAAGGACG	CGTCCTTGAATAGATACTCTAATAACAATTCTGGATTATTTATTT
AATTAAAAGAATAGCGCGGCGTTACATACTTATTAGATCCTAGAA	TATTCTAGGATCTAAGTATGTAACGCCGCGCTATTCTTTTAATTG
ATGGGCTAACTAAACGACTCCTCTGCTCAACAAATTTCAGTCCTT	AAGGACTGAATTTTGTTGAGCAGGAGTCGTTTAGTTAGCCCATAC
GTCCACTTATTTGCTGTGAACTAACGAAGCTGATTTGTGTCAAAC	ATAACTTATTTGGTGTGAACCAAACGAAGCTGATTTGTGTCAAAT
TTGTTACCCTCCACTCAGCCCAGTTAAGTGCAACGGACATGTTCG	CGAACATGTTTGTTGCACTTGACTAGGCTGAGTGGAGGGTAACAA
TTACTTCTCTCCTGCGAATGATTCATCAATTAAGCTTATTATACA	TGTATAATAAGCATAATTGATGGATCATTCGGAGGAGAGAAGTAA
GTGGCAGAGGTTCCTAACGCAAATAATTAACGCACCACATAATGA	GTGGCAGAGGTTTCCAACGCAAATAATGAACGCACCACATAATGA
AGTAAATTTTAATAGTGATTGATAATACATCTTCGCTCTTTTAAA	ATTCGAAGAGCGAAGATATATTACCAATCACTACTAAGATTTACT
AGGTTGGTTCCAGTGGTATCGTTCATTCAATTCTCTATCGCCTAG	AGGTTGGTTCCAGTGGTAGAGCTCATTCAATTCTCTATCGCCTAG
TATACCTTGTTTTGCGAACTGACGAGAGAGGCCGGAGAACACCAT	ATACCTTGTTTTGCGAACCGACGAGAGAGAGGCCGGAGAACACCA
ATGCGCGCCCTGTCCCCACCGTTGCATGATTATTCTGTTCGCACT	ATGCGCGCCCTCCTGTCCCCACCGTTGCATGATTATTCTGTTCGC
CGTTAGACGGAGGACGAAGGCGGGAGGCAAGATCCGGGAGACAAG	CTCTTGTCTCCCGGATCTTGCCTCCCGCCTTCCTCCGTCTAACGT
TATAAGTATGTGTATACTCCTCCTACCTGTGAAATATGTGATGCT	AGCATCACATATTTCACAGGTATAGGAGGAGTGTGCACATACTTA
TTCGCAACAACATTCGCCCACTTCTTCCGCTGTTGCACCGCCACC	TCGCAACAACATTCGCCCACTTCTTCCGTCATTGCACCGCCACAT
GTCAGGGTTAGAGTTTCATCCTTATTGGGTTGGGACGAGGTTCTT	GTCAGGATTAGAGTTTCATCCCCGTTGGGTTGGGACGAGGTTCTT
AGTTTAGTTAGAACAATCCTCTTGCTAATATTGTAGAGCTTCTTT	AAAGAAGCTCTACAATATCAGTAAGAGGATTGCTCTAGCTAAAGT
ATATTAGGTAGTTAAACTCCTTTCTCCTCGCATGTTTATCTCTCT	AGATTAGGCAGTTAAACCCTTTTCTCCTCACATGTTTATCTCTCT
CCACCTTTCTCTTGGAGCGAAGATTTTGGAGTTAGAAGTGTTTAA	CCACCTTTCTGTTGGAGCAAAGATTTTGGAATTAGAAGTGTTTAA
TTAGTGAAACAACTATAATTCTAAATTAAGGGCCATTAATACAAC	GTTGTATTAATGACCCTTAATTTAGAATTATATGTGTTTCATTAA
TAGTTATTTAGAATTAACAAGTTTCAATCTGCTATTCTATTACAG	AGTTATTTATAATTAACGAGTTCTCAATCTGCTATTCTATTGCAG
CGATGCGATCCATGCAGGCCCCTAACCGACACCACACCTTGAGAT	ACGATGTGATCCATGCAGGCCCCTACTGAGACCACACCTTGACAT
ACTTTAAGTATGTCAGTCTTCCTCTGAACCGACTTACTTAACGTT	CCCACAAGTATGCTAGTCTTTCTCTGAACCGACTTACTTAACGTT
ACTATTTCCCATGCTGCCTACCAACTCCTGATAGGACACGCATAC	CTGTTTCCCCATGCTATCGACCAACTCCTGATAGGACATGCATAC
CTTGCGTGGGAGAGTTCTCTTATTTTCGGTAAATTGCCCGGTACA	CTTGCGTGGGAGAGTTGTCTTATTTGAGGTAAATTGCCCGGTACA
CACCAACCAAACTGCTAATTTGTCTCCTATTCCAGCTAGAGAAGG	CCTTGTCTAGTTGGAATAGGAGACGGATTAGCAGTTTGGTTGGTG
GAAACTCGATCACGGATGATACTGACTTGCTCCGATTGTTATTAT	ATACTAACAATCGGAGCAAATCAGTACCATCTGTGATCGAGTTTC
GCAAGTCAGTATCATCCGTGATCGAGTTTCTTGGTACTAAATCCT	GCAAATCAGTACCATCTGTGATCGAGTTTCTTCGTACTAAATCTT
TCAATTTCAAGTACACAGTAACAAGAACAACAGTACAGCTAGAAT	CAATTCTAGCTGTACTGTTCTTGTTACTGTGTACTTGAAATTGAT
CTGCATTAGGACAACAATTATCATATGTTCGGAATTCGTGGTTCC	CTGCACTAGGACAACAATCATCATATATTTGGAATTCGTGGTTCC
GGGGTGGTATGTTGGTCTCATCGGATCGTGCTGTGGGTGTTCGTG	GGGGTGGTATGTTGGTCTTGTTGGATCGTGCTGTGGGTGTTCGTG
CAATACATAAAAGCTAATCAAACCACGTTACAAATTTTCATTGGG	CAACACATAAAAGCTAATCAGGCCACATTACAAATTTTCATTGGG
TATTAGAACCGATCCCTGAAGCTAATGGTTAGGCACGAGTGTTCT	TATTAGAACCGATCCCTGGAGCTAATTGTAAGGCTCGAGTGTTCT
GTTTTGGTAGACTAGCGGTTAATTTAAAAGAGTTTTGGTAGCATT	TTTGGTAGACTAGCGGTTAATTTAAAAGAGTTAATTTTGGTAGCA
TTTATTACTGGTTTCGATGTAAAATCATAATCAAATCTGTTTATA	TATAAACAGATTTGATTATGATTTCACACCCAAACCAGTAATAAA
TGTAAAAATACTGTGTATGATAGGGGAAAGGATTGTTGAAGCCTT	TGTAAAATTACTGTGTATGATAGGGGAAAAGGATGTTGAAGCCTT
TTGATGTTTATTGAGTCTCTATGGACTTCAACTATATATAGGGTG	TTGATGTTTATTGGTACTCTATGGACTTCAACTATATATAGCGTG
GTATGCAGACCGCATTGGGACTCTTTTGGTGTACTGACGCCCGAT	ATCGGGCGTCAGTACACCAAAAGAGTCCTGATGTGGTCTGCACAC
TCTACAGTTAATTAAGAATTATGTCCAGCTGTCTACCACGTGGCA	TGCCACGTGGTAGACCGCTGGATAATTCTTAATTAACTGTAGATG
GCTAGATATTTAATTTTATTGCCCGGTCCAAGAACATAATTCTGA	TCAGAATTATGTTCTTGGACCGGGCAATAATCAAATTAAATATCT
CCGCCTGCGAATCTGGACTGAGGTTGATTCTTCCTTTCTTCAATC	ATCTAGTGAAGAAAGGAATCAACCTCAGTCCAGATTCGCATGCAG
CCAAGCCAACTGTATTTAGAAAGTGTATATCGAATTGTCAAATCT	AGATTTGACAATTTGGTAGACACTTTCTAAATACAGTTGGCTTGG
TAAAGATCGGCGGTTGCTTTCCCCTGTGTCTTTGATGATGCGACG	CGTCGCATCATCAAAGACGCAGGGGCAAGCAACTGCCGATCTTTA
GAGGCTCAACTAGACAGGCCGATCCTGTAGTCATGCATGAAGGAA	TTCCTTCATGCATGACTTCAGGATCGGCCCGTTTAGTTGAGCCTC
TGGAGGATTGGGGTAGCACGTGAAAGCGATCGGGGCGACTGAAGC	GCTCCAGTCGCCCCGATCGCTTTCATGTGTTGCCCCGATCTTCCA
TCCTGCGCTGCCTTCATTGCCACTGCTACCGCCCTTGTCACCGCC	GCCTGCGCTGCCTTCATTGCCACTACCGCCGCCCTTGTCACCGCC
ATGATGATTCACTGTAGCATAATTACCTTGCACGACAACTTTTAA	ATGATGATTCACTGTATCTTAATTACCTTGCACAACAACTTTTAA
ACTCCTACTTGCAGCAAGCATGAACGGATAGACCCTGTGAAGTTA	TAACTTCACAGGGTCCATCCGTCCATGCTTGCTACAAGTAGAAAC
ACGTGCCATGTGAGTTAGAATTAGGAGAATCATGTGTCCTAGTTG	ACGTGCCATGTGAGTTAGAATTAGGTGTGAATCATGTGTCCTGGA
GCGCCCTCCACTAACCACGCCCACTCTCCTCACCATCATCCCCGC	GCGCCCTCCACTAACTACGGCCGCTCTCCTCACCATCATCCCCGC
ACCTCTCTGTTTACCCTTTAGCTAAGACGAGGTCCAGATCAGGAA	ACCTCTTTGTTTACCCTATGGCTAAGATGAGGTCCAGATCAGGAA
TGGATCATGAGCTGACAGGCATGGTGTTAGTGGAAGAGGAGCAGA	TGGATCATGAGCTTGCAGGCATTGTGTTAGTGGAAGAGGAGCAGA
AATGTATAATATTTCAGAGAAAGTGACAGTGCACGAGCAAGGGCA	AATGTATAATATTTCGGAGGAAGTGACAGTGCATGAGCGAGGGTG
ATTACATGAGAAAGAGGCTTCCGACCCCTACTATTTAATACCGTT	TAAACGGTATTAAATAGTAGTGGTCGGAAGCCTTTCTCATGTAAT
TGCACGTCTTCGTTCTCATATATAATACTACGTACATCTGTATCT	AGATACAGATGTACTACGTAGTATTATATATGAGAACGAAGACGC
CCTCTGTTCGTACTCCAAATCTACGGTGCCAACTCCTGTTAGGTC	CCTCTGTTCGTACTCCAAATCTGTGATGCCAACTCCTGTTATGTC
CAGAAGAGGCCACACGGTGACAAAGGGAAGATACCTGTAATGCCC	CAGAAGAGGCCATACAATGACAAAGGGAAGATACTTGTAACACCC
ACAACATATGGTACCTGCTTCAAAAGACATATTTCCCATCATGGG	ACAACATATGGTACTTGCTTCGAAATACATATTTTCCATCATGGG
ATGCAGGACCAGCTCTCTTTGTGTCTGAATACAATGCAGCCACGG	GCAGGACCAGCTGATCTCTTTGTGTCTGAATACAATGCAGCCACG
GAGAAAATAATGGACTGGATCGGGCTTAATTCAGCCAAAATCGGC	GAGAAAATAATGGACAGGACCGGGCTTAATTCAACCAAAATCGGC
GTCCTCACTCTATACAGTCTAGAGATGATACAACACTTCATGCAC	GTGCATGAAGTGTTGTATCATCTGTAGACTGTGAAGAGTGAGGAC
ACGCTACAGTTAATCGTGTCTTATTATCAATCCTTTAGGTCGACG	ACGCTACAATTAATCGTGTCTTATCAATCCTTTAGGTCGATGATC
GGCAGGTAAAAGCATTCATCTCCTACATAGTACGACATAGATAGA	TCTATCTATGTCACTACGTAGGAGATGAATGCTTTTACCTGCCAA
CAAGAGAAGAAGTCAGATCATGTATATTGATAGTAAGGTATAATC	GATTATACCTTACTATAAATATACATGGTCTAACTTCTTCTCTTG
GATCTGTTGGACATAGCATTAAGATGGTGGGAGTAACCGTTAGTA	TGCTAACAGTTACTCCCACCATCTCAAGGTTATGTCCAACAGATC
CTGGAGACATATAATTCATGAATAATGTAGCACACCTTGTTTATT	CATAAACACCGCGCGCTACATTATTCATGAATTCTATGTCTCCAG
TAGCTTCTTGGATCTACTTTGAGTCTTGTCCTAGTCTAATTTATA	TAGCTTCTTGGATCTACTCTGAATCTTGTCCTCGTCTAATTTATA
AAATAAATTAGAGCAGATAAAATAGTTTGATATTAGCATTAAAAT	AAATAAATTAGAACAGACAAAATAGTTTGATATAGGCATTAAAAT
CTAGTTTTTGCCTCGGGTTCAAGTAGGTAGACGGTGCATATTTCC	TGGAAATATGCACCATCTACCTGCTTTAACCCGAGGCAAAACTAG
TCCAATGTGGCACGACAGAGTGATCCAGGCAAAGAATGTGTGGGC	GCCCATACATTCTTTGCCTAGATCACCCTGTCGCGCCACATTGGA
TCCGTGAAGCTGTTCCCAGGCTCATATTAGGTGGTGTTGACCTAA	TCGGTGAAGCTATTCCCAGGCTCAGATTAAGTGGTGGTGACCTAA
TCAAGTTCCCAAAGCTCACAGGAAAGTTGTAAGAGTAGAAAGAGC	GCTCTTTCTACTCTTACAGCTTTTCTGTGAGCCTTGGGAACTTGA
GTGAGCTTTGGGAACTTGATACTTTAGCGTTCCTTAGATGGCTAG	GTGAGCCTTGGGAACTTGATACTTTAGCATTTCGTAGATGGCTAG
AACATAGTACTGTTTTCCTAAGTCGTGAAAGCATCATTTGAGCAA	AACGTAGTACTGATTTCCTTAGTCATGAAAGCATCATTCGAGCCA
TCATGATTGTGTAGTATCTATGAGGACGAAGGTACTGGTTAAAAG	TCATGATTGCGTAGTATCCGTGAGGACAAAGGTACTGGTTAAAAG
ATGGCGTGGGTATCCAGGCAGCGTGGCAATGTTAGCTACAACTAG	CTAGCTGTAGCTAACAGTGCCACACTGCCTGGACACCCACGCCAC
ACTGGGTCCTTGTGCACTTACTTCGAGATCTAACAAATGCCTTCC	ACTGGGTCCTTGTGTACTTACTCCGGGATCTAACAAATGCCTTCC
TCGCCTCATCTGTGACATCCGTTGAAGAGAGACCATGCGAGCTCA	TGAGCTCGTAGGGTCTCTCTTCTACGGAGGTCACAGATGAGGCGA
GGAATGTCGGCGGAGAATTATCATAAATTTGGTCACCCCTCGTCC	GGACGAGGGGTGCCTAAATTTATGATAATTCTCTGCCGACATTCC
CGACTAACGTACATGTGTTTCGATAGTTTAGAATGTCGATCAAGC	CGACTACGGTACATGTGTTTCGGTAATTTGGAATGTCGATCAAGC
TCTACACTCGGCTTGATCGACATTCTAAACTATCGAAACACATGT	ACATGTGTTTCGGTAATTTGGAATGTCGATCAAGCCGAGTGTAGA
TGTGGCTAGAGTTTTCATTGTGAGAGGTACAATGTTAGACTCATG	TTTGGCTAGAGTTTCAATTGTGAGAGGTAAAATGTTAGACTCATG
TTCATATAGCCTATGAATACTGTGGTTTCCATTCCTCCAACAATC	TTCATATAGCCCATGAATAATGTGGTTTCTATTCCTCCAACAATC
GGACGGAAGAAGAAAAGCGCAATGTACAATTAGTATGTGAGAGAA	GGACGGAAGAAGAAAAGCGCAATGTACGATAAGCATGTGAGAGAA
CTCACCCGACACGCACACACGCCACAAGAGCCAGCCTACGTCGTG	CGCGACGTAGGCTGGCTCTCACGGCGTGTGTGCGTGTCGGGCGAG
ACCCGCTTGAAGGCATTAGAGTTATGTCAAGATTTCTGGATGTGT	ACACATCCAGAAATCTTTACACAACTCTAATGGCTTCAAGCAGGT
TTCAACATCCCTCAGTGCCTCTTTTCCTAAGTTCTAGCATCCTTT	CAAAGGATGCTATAACTTGGGAAAAGAGGCACAGAGGGATGTTGA
TTGGTTAATTTTCGATGATCAACCCTATCCATTTAACATTATTTT	TTTGGTTAATTTTCGGTGATCAACCCTAACCGTTTAACATTATTT
TAGTAAAGAATGAATGAATGTAGCCTTTTCGGTTGAAGCAGCTTA	ATAGTAAAGAATGAACGAATGTAGCCTTTTCGATCGAAGCAGCTT
TTTCATTTCCCACACACGTCCGCCCTTTTATTTCCCATGCCACCG	AATTTTATTTCCCACACGCGTTCGCCCTTTAATTTCCCCGCCACC
GATAACTTGGGCGGATGAGCGTAAGAATTTCTCAAGGTATAGGAG	GATAACATGGGTGGATTAGCGTAGGAATTTCTCAATATATAGGAG
ATTAATCAAATAACAGGCGGTAGACGCAGCTTCCGCCCATAAATC	ATTAATCAAATAATAGGCTGTAGACGCACCTTCCGCCCATAAACC
TCTTATCATTAACTCTCTTGCCATATTGTCATTTTGCCTGTGTGG	CCATATAGGCAAAATAACGATATGACAAGAGAGTTAATGAGAAGA
AACGAATATCTGAAATGGATACAAATGTCTTATAGGTGCAGCGTA	CTGACTGCATCTACATGACATTTGTATCCATTTGAGATATTCGTT
GAGGGTACTTCAATCAGTATTGGAATCAAGGTCTTTGTCCAGAAC	GTTCTGGACGAAGACCTTGATTCCAATACAGGTCGAAGTACCCTT
CACCGTATATATCCTTATTCATACACCGACTAATAACTTGTTTTG	CAAAACAAGTTATTTGCCGGTGTGTGAATAAGGATATATACGGTG
GAACATTTGTTACACGTAAATGATATATGAACGATCCAAATTTCA	TAAACATTTGTTACACGTATATCAATATGAACGATCCAAATTCCA
TTTACGAATTGTACATAAGTGAAAGAGATGCCGCATGCTAGACTA	CTAGTCTGGCATGCGACGTCTCTTTCACTTCTGTACAATCGTAAA
TGCTTACCTTAGGTAGGTCGCATGTTTTCAGTTTTCACGTTATAC	GTATAACGTGAGAACTGAAAAGATACGACCTACCTAAGATAAGTA
AGGCAAAATTATAATTTCGAACGAAGAAGTATACTTGCTTATCCC	TGTATGAGCAAGTACACTTCTTTGTACGAAATTATAATTTTGCCT
CAGTGTGTGGGAAAATGTAGCAGATGTTATGGGAACACTACATGC	GCATGTAGTGTTCCCACAACATCTGCTGCATTTGCCCACACACTG
GTCTAGCAAGTCATGGATCTGGGGCCCACAACACGAATACCCTCG	TGAGGATATTCCTGCTGCGGGCCCCAGATCCATGACTTGCTGGAC
AGACAGCGCCACAGTATACAGTACAGATGGAGTAGCTACCAGCTG	AGACAGCGCCACAGTATACAGTACAGATGGAGGAGTAGCTACCAG
TTCTCTTACTACTTTGAAAGGGACATAATGGAATGAAAAGAAAAG	TAACTCTTATCGCTTTGAAAGGGACAGAACGGAATGAAAAGAAGA
TCCGGTGCCACTGACAAGACAACTTTTCTATCAGAATGGTCACTG	CAGTGACCATTTTGACAGAAAAGTTATCTTGTCAGTGGCACCGGA
TACCGAGCCAACGTTAAAGACTCAGATATCTCTAGGACGTGATAT	ATAACACGTCCTAGAGATATTCGGGTCTTTAACGTTGACTCGGTA
TGTTTCTCGGGAGCAGAATTCGTCACACCACCGTCAAGCAAGCTT	AAGGTTGCTTGACGGTGTGACGAATTCTGCTCCCGAGAAACACGC
GGACAGTTCCCGTCAATTAGGCCGAAACGTTCTGCGCCCTTATAA	GGACAGTTCCTGTCAATCAGACCGAAACGTTCTGCGCCCTTATAA
ATCTATCCAACGCCAATGACGACGGAGCTTTGATCCCGCGGCAGC	ATCTATCCAACGCCAATCACGATGAAGCTTTGATCCCGCGACAGC
GTCGGATCCTGCTTCGGGCTTTTATTTTCAGGTCGTGTCTATGCA	GTCGGATCGTGCTTCAGACTCTTATTTTCAGGTCGTGTCTAGGCA
AAGTGTATCTTAGACTAGAGAATGATGCCAGAGACGTTCCTCCAT	ATGGAGGAACTTCTCTAGCATCGTTCTCTAGTCTAAGATACACTT
AATCTAACGTGACATATCTTACCGTCAGTCTACTTCACTTTATTA	AATCTAACATGACATATCTTTCAGCCAGTCTACTTCACTTTATTA
TGTATGCAAATATTATCCGAAGTGCCAACATTACGAGATTGTTAG	TGTATGCAAATATTATCCGAAATGCGAACATTATGAGATTGTTAG
CTTTTGTTGTTACGAGCGTCCTAGGGCCTGGATCTTAGATCATTC	TTTTGTTGTTACGAGCGTCCTAGGGCCCCTGATCTTAGATCATTC
AAGTAGAGATTTTATATGTGCGTCGTAGGTCAACTCTCAACCACC	GGTGGTTGGGAGTTGACCTACGCACATATAAAATCTCTACTTGTC
AGTTGACCTACGACGCACATATAAAATCTCTACTTGTCACATGGC	GGGAGTTGACCTACGCACATATAAAATCTCTACTTGTCACATGGC
GAGCGCAAGCAGGGGGGACTAGAGGGGATAGGGGCAAACCAAAAG	CCTTTTGGTTTGCTCCTATCCCCTCTAGTTCCCCTGCTTGCGCTC
GTTTTGCTTACCTTTTTCATGAGTTGTTGTAGAAGCGGAGGAATT	AGTTTTGCTTACATGTTCATGAGTTGTTGTAGAAGCGGCAGAATT
AATTAATAGTTTAAACAAGATTGTTTGTAATTGATAGATTTATGG	AATTAATAGTTTAAACAAGATTGATTGCAGTTGATAGATTTATGG
GGAACTAAGACACAGGGTTAATATTGGTTCAGGCCTGCGCTCTGG	GGAACTGAGACATGGGGTTAATATTGGATCAGGCTTGCGCCCTGG
ACCTGACACTCAATTTAGGGACCTCATTGATAGAGTCTTTACAAT	CCCGACACTCAATTTTAGGGACCTCATTGACATAGTCTTTACAAT
TGTCTATGTTTGTTGCATAATCTGTGTCATTGATTCAGTTGTGGA	TGTCTATGTTTGTTGTGTAATATGTGTCATTGATTCAGTTGTGGA
TACACCTTTATTTTGCGTACTTATATATGAATTGCAACACCATAC	GTATGGTGTTGCAATTCGTATAAGTACGCAAAATAAAGGTGTAAA
AGGAGTACATTGGCCATGGAGGGTGTCAGGGAGAAGAGAGTAATG	CATTACTCTCTTCTACGTGACTCCCTCCATGGCCAATGTACTCCT
TAGAAGACATTGTGGGGAAATTTGCAGTGAACTTTGAGGGATGTT	TAGAAGACATTGTGGGGAAATTTGTTGTCAACTTTGAGGGATGTT
ATCCTCTCCAAACATCCCTCAAAGTTCACTGCAAATTTCCCCACA	TGTGGGGAAATTTGTTGTCAACTTTGAGGGATGTTTGGAGAGGAT
AGGAGTTTCCATATTAGACTGAAGAGTGCAGATGCAGAGCATTTT	AAAATGCTCTGTATCTGCTCTCTTCAGTCTACTATGGAAACTCCT
CGACGCAAACAACCTCAAGAACTGTAGATGCATACATGGATCGTC	GACGATCCATGTCTGCATCTAAAGTTCTTGAGATTGTTTGCGTCG
TGAGTTCTCCTATTTGTCTACTGGTGGACGTGATGGTAAAAGAGA	TGAGTTCTCCTATTTGTCTATTGGTGGGTGTGATGGTAAAAGAGA
TAAAGACGTTATCAGTGCATATATCACAAAGAAGCCAACGGAATT	AATTCCGTTGGCTTCTTTCTGATATATGCGCAGATAACGTCTTTA
TTTGTGATATATGCACTGATAACGTCTTTACGCCTCACTCTTCGG	TTTCTGATATATGCGCAGATAACGTCTTTATGCCTCACTCTTCGA
GGATTCCCCTGACCCAAACGTTTCTTCCCCACTCCGCAGACCTTG	AAGGTCTGCGAAGTGGGGAAGAAACGATTGGGGTCAGGGGAATCC
CACGAGATCAGCAGCAATGGTAGCACTGGGGCACTCTTCTTCTCC	GGAGAAGAAGAGTGCCCTAGTGCTACCACTGCCGCTGATCTCGTG
CTAGCACCATCCGATCTAGGTTAGAAGGCCGACATTCACAAGGGT	ACCCTTGTGAATGTCGGTCATCTGACCTAGATCGGATGGTGCTGG
ACCTTCAACCAACTACAACATCCACCGCCAAAGTTTTAGACTATC	GATAGTCTAAGACTTAGGCGGTGGATGTTGCAGTTGGTTGAAGGT
TGCACTATTCGCACGTGGAGTTGAATATGGGTACGGTGATGGATA	TGCACTGTTCGCAAGTGGAGATGAATATGGGTATGGTGATGGATA
GCTCGAGATAGATCAAGAGACCAATATCGCTTAGCCGGAACAGAC	GCTCGAGATAGGACAAGAGACCAATATCGCTCAGCCGGAACAGAC
GCATAAAAGCTTATTGTAGTAGATCCTTAAATCATGTTTTAACTT	GCATAAAAGCTTACTGTGGTATATCCTTAAATCATGTTTTAACTT
TAGCATTTTGAATATAACCATACACGTATATGTCCCTCTTCTTTA	TAAAGAAGAGGGATAGATATGTGTATGGTTATATTCGAAATGCTA
AGATCGTAATGGACAGCTGCGGCGAGATCTGGGGCTTAATAAAAT	ATTTTATTAAGCCCTAGATCTCGCCACAGTTGTCCATTACGATCT
AACCCTCTTAATCCCAGGACAATCACAACACGTCGAGCACCATAT	ATATGGTGCTCGCCGTGTTGTGATTGGCCTGAGATTAGGAGGGTT
TGGACTGCATTTAAACTTTGTTATCTCTGAGGCACAATTGATTAT	ATAATCAATTGTGCCTCGGAGATAATGAAGTTTAAATGTAGTCCA
CAGTTCATGCATCTTGGGGAGCAAATTAAATCGTCTATGCGCTTG	AGCGCATAGACGATTTAATTTGCTCCCCAATAAGATGCATGAACT
GACGATTTAATTTGCTCCCCAAGATGCATGAACTGCCTTGGCCAC	GACGATTTAATTTGCTCCCCAATAAGATGCATGAACTACCTTGGC
GGAAAACAAAGAGGTGCTGATAGTCTTCTTTGGTACATCTTGTAC	GGAAAACAAAGAGGTGATGATAGTCTTGTCTGGTACATCTTGCAT
CAAGGAGCACAGAAAGAATCTTGAAACTTGAAACGGCATGGCAAC	CAAGGAGCGCGGGAAGAATCTTGAAACTTAAAACGACATGGAAAC
GCGACGATATTGAAGATCACTTTGCATGCTTGTATCTTTTCTGTT	AACAGAAAAGATACAGGCATGCAAAGTGATCGTGAATATCATCGC
TGATTTAAGATCATTCTCCATTCACTTATGAGTTTGGGTGTGTTG	TGATTTAAGATCCTTTTCCCTTCACTTATGAGTTTGGGGGTGTTG
TAATTTGCCCCTACTAAGTATCACCTGGGTAATGCTTTCATGACA	TGTCATGAAAGCATTACCCAGGTGATACTTAGGGGTAAATTACCT
AAGTGGACGGTCGGGATTGAGTAAGGTTTATTTGAAACAGAACTG	CGGTTCTGTTTCAAAGAAACCTTACTCAATCTTGACCGTTCGCTT
GGGTAGGGGCAGTCTGGGCGGTCGGATCTTAAGTGGACGGTCGGG	CTTGACCGTTCGCTTAAGACCTGACCGCCCAGACCGCCCCAACCC
GTGTTATTTGGCACCCATCCTCTCCTTCACGCCTCTCAGACACCA	GTGTTATTTGGCACCCGTCCTCTACTTCACACCTCTCAGACACCA
GCATACCATTACCTGCATTTCGTCGTCGGGATCTTCAGGGGCAAG	GCATACCATTACCTGCATTTCGTCGGGATCTTCAGGGGCAAGAAC
AATGAGGGAGAGCATGCAGAACGAGCGAGGATATGCGGAGGAAGA	TCTTCCTCCGCATATCCTCGCATGTTCTGCGTGCTCTCCCTCACT
AAATCAAAGCCATCCTGGAAGATACTGCCACCTGAGGGGTTGAAG	AAATCAAAGCCATCCTAGAGATACTGCCACATGAGGGGTTGAAAG
ATGTTGTACGTACGTAGTACCTTTGTTGAGCCGTTACTTGGGCAT	CATATGTTGTACGTACGTAGTACCTTTGTTCCGTTAGTTGGGCAT
TTAGTTGTAGGTATTATGCATATACGGTACTACTAGGTCACATTT	TTAGTTGTAGGTATATTATGCATATACGGTGCTACTAGGTCACAT
CATTTTATGTAATTCCACAGGATAGGGGAGGGGACTATGTATGCA	ACAAATGTATACATAGTTCCCCTCCCGTGTCCTGTGGAATTACAT
CAAATTTCAAACAAACGTGACGCTTGGCCTTTATAACCTGATTAG	AACAAATTTCAAATGAACGTGACGCTCGGCCTTTATAGGCCTGAT
AACGCTTCTGCTCTCCTCATCGTCGTTGCTTTCATCCGCGCCTGG	CAACGTTTCTGCTCTCCTCATCGCTGTTGCTTTCGTCCGCGCCTG
GTAACAATTAACATTGTGGTGTATTTCCAGTGACAAAACACCAAC	CGTAACAATTAACATTGTAGTGTATTTCTAGGGACAAAACACCAA
GCTGCCACCTGTTAAAACCCTAGTACTAGTCATTTCTTCCTTCTC	CCGGGAGAAGGAAGAAATGACTACTAGGGTTTTAACAGGTGGCAG
CTGAGTGGAGGGAGCCGTCAGTCGTCGTGCCACAATGATAACATT	TCTGAGTGGAGGGAGTCGTCATTTGTCGTGCCACAATGATAACAT
CCTGCTCTCCGCATATACATGCTGTTGCTAACTAAAGAGTCATGT	AGATGACTCTTTAGTTAGCAACCACATGTATACGCAGAGAGCCAG
CAAATACAAGGTTTCGCGGTGCTGTTTGATGTGCTTGATTTTGCT	AGAAAAATCAATCACAGCAAACAGCACCACGAAACCCTGTATTTG
ACAGGAGCAAGAGGAGGGTAGCATCTAGAGCCATTGATTCCGTCG	ACAGGAGCAATAGGAGGGTAGCATCTAGAGCCGATGATTCCGTCG
TGCTTTCTTGTCTAAAGTCGTGAGTTTGTTCAGTATCTCCTTTTT	AAGAAGGAGATATTAAACAAACTCACGACGTTAGACAAGAAAGCA
GTCATTAACTTTGATCCCCACACGACCCCTTGTCATAATGGATTT	AAATCCATTATGACAAAGGGCCATGTGGGGATCAAAGTTAATGAC
TAAACCCCTTTCCTATACCCGAACAGGTTGAAATAACTCTCTTCC	GGAAGAGAGTTATCTCAACTTGTTCGGGTGTAGGAAAGGGGTTTA
CCAAATTTGATAACTACCCACCATATCAATCACCACCCGCACAAC	CCAAATTTGACAACTACCCACCGTATCAGTCACCACCCGCGCAAC
TGCTATCTTACCTTCAGTTGAGGCTCTTATCTAGAAAATGTTTAT	TAAACATTTTTCTGGATAAGAGCTTCAACTGAAGGTAAGATAGCA
TGAAATAATCATATATGCCGAAACACATAAAAGTATAAACTTCTC	TGAAATAAGCCTATATGTCGGAACACATAAAAGTATAAACTTGTC
ATCAGCTTTTCGGGCGGGCGAGAGAGAGGTTCGTTCATTTTCATG	ATCAGCTTTTTGGCGGGCGAGGGAGAGGTTCGTTCATTTTCATGC
GCCCAGCCGACTCCATCGCCAACTTATTATTTTTCATATGACCAG	GCCCAGCCGACTCCATCCCCAACTTGTTATTCTTCATATGACCAG
TTTAAAACTTATTTTCCTTGGCTCACTAATACAGTAGAAAATTAG	TTTAAAACTTAATTTCCTTGGCTCACTAATATATTAGAAGATTAG
TTGAGGCCCTTCTTCAGCCATAGAGGGTCCAGTCTTCTTTTGAAT	TTGAGGCCCTTCTTCAGCAATAGAGGGTACAGACTTCTTTTGAAT
ACCTGGTGCCCTCTAAAGATGTACAGGGGAAAAGCTTAGTCCTAG	ACCTGCTGCCCTCTAAAGATGTAGAGAGAAAAAGCTTAGTCCTAG
ACATCTATGCCTGTAATGAGACGCGCAAGGTGTATAAGAGCCATT	AACGGCTCTTATATGCCTTGCGCGTCTCACTACAAGCATAGACGT
ACTGATGATGAAACAAAAGACGATGAAACTGACAATGACGAAGAG	CTCTTCGTCATTGCCAGTTTCATCGTCTTTCGTCTCATCATCAGT
CCAGACTTCTTTCTTTCGTCGGTTCCCATGGTCTAGGTAATCTAC	CCAGACTTCTTTCTTTCATTGGTTCCCATGGTCCAGGTAATCTAC
AGTACAGACTGAGTAAATATTGTTAGACTTTTTTATATGATTCTT	AAGTACGGACTGAGTAAATCTTGTTAGACTTTTATATGATTCTTA
ACAACCCAACGACAAAGCGCTACCTATTACGGATATGAATACAAC	GTTGTATTCATATCCGCAACAGGTAGCGCTTTGCCGTTGGGTCGT
AAACTTATCCCTAACGGCCTCAATATGCAGCATCCGAAGGCGCTC	GAGCGCCTTCGAATGCTGCATATTGAGGCCGTCGGGGATAAGTTT
GAAATATAGCATTTGTTACGAGGACACATATAGAAGTATTATGGA	CTTGCATAATACTTCTATGTTTCCTCGTAACAAATGCTATATTTC
TACCGCAGCAGCACAATCTTCGAGGACGCGTCACCGGAGGTTGTG	CACAACCTCTGGTGACGCATCTTCCAAGATTGTGCTGCTGCGGTA
TCCGGCAGCAAGGAAAACGAGCGAGTGGAGCTGACGAAACCGAGC	TCGGTTTCGTCAGCGCCTCCACTCGCTCGTTTTCCTTGCTGCCGG
GTAGGCAGATGAATTTCATTTTCGATCGCCGGTTACGTTTTGCGC	GTAAGCAGATGAATTTCATATTCCATCGCCAGTTACGTTTTGCGC
CTAACAGGGCAGTCACGGGTTGGGACATGCATTGATTCATTTCCA	AACAGGGCAGTCACGGGTTGGGAGTACATGCATTGATTCATTTCC
GGCCCAGTCATGGAAATGAATCAATGCATGTCCCAACCCGTGACT	AGTCACGGGTTGGGAGTACATGCATTGATTCATTTCCATGACTGG
CCAATAGGACACCCGAATAGTACTGCCACTAGACCAACAGATGTT	AATAGGACACCCGCGGAATAGTACTGCCACTAGACCAATAGATGT
TTTCGGCAGGGCTGGCTCGCTCATTTTAGGATACATAAGGCCACA	TGTGGTCTTATGTATCCTAAACTGAGCGATCGAGCCCTGCCGAAA
CCCTTGTACATAGAGACACTACAAAATGGTACCAGGCACAAAAGG	CTTTTGTGCCTGGGTACCATTTTGTAGCGTCGCTATGTATAAGGG
AACAGCAGCATGGCAAGGATTGTGCACTACTTGATGGCTACTTCG	CGAAGTAGCCATCAAGTAGTGCACAATCGTCCTTGCCATGCTGCT
CAATACATCGATCATCACGTCTTCTCTGCCTTGCCAAAACTAAAG	CTTTAGTTTTTGCAAGGCAGAAGACGTGATGATCGATGTATTGCT
TATAGAGGAACCCATTGTCTGGAATTAATGTATTGATACCTTGAG	TATAGAGGAACATCTTGTCTGGAATTAATGTATTGATATCTTGAG
TTTTTATTTACTCCACTAAATTTACTGATTAGTAATATGTTATTT	AAATAACATATTACTAATCGCTAAATTTAGTGGGGTAAATTAAAA
CTCTCTCACCGAGTCGTGAGTTGAAGTAACTCAGTGCCACCATGT	CTCTCTCACCGAGTCGCAAGTTGAAGAAACTCAGTGCCACCATGC
CTAGTGTAACGTCGAACATGTTCAACGAGCACAACCGAGTTTTAG	TGGTGCAACGTTCGAACATGTTCAGCGAGTACAATCGAGTTTTAC
ACAAATAGACGCTAGTGAGAGTTTCTAATAACAACCAAGCATAAC	AGTTATGCTTGGTAGTTATTAGAAACTCTCTAGCGTCAGTTTGTG
CGTCGGAGGAGGGCGTATCACTTTTTCTGGTCAGCAGTGGCATTC	CGTCGGAGGAGGGCGTATCACTTTTCCTTGTTAGCAGTGGCATTC
TAAATATCCCATGACATAATGTGCTTTGGGGCTTCTTGGTATGCA	TAAATATCCCATGATATGATGTGCTTTTGGGCTTCTTGGTATGCA
AACAACTATCGCGAAAGGGGTACGAGTAATTACCAGTCGTCAGAT	ATCTGACGGCTCGTAATTACCCGTACCCCTTTCACGATAGTTGTT
AAATGTGCTCGCTTGGATTGACCTCAACGCCTCACTAGATGAACG	CATTCATCTGGTGAGGCGTTGAGGTCAATCCCGACGAGCACGTTT
AACTGATCATTTAGGTGCATAGGGACCATCACACTCTTGAAGTAG	AAATGATCATTCAGGTTTATAGGGACCATCACACTCTTGAACTAG
ACCCTTACCAAGCCAGTGACTGTGCCCTCGTCCGCATCCGTGTCG	ACCCTTACCAAGCCGGTGATCGTGCCCTCGTCCGCATCCGCGTCG
ATATTATCAGCAGGAAGTTTTGAGGCAGCACACGGAGTACCAGAG	AGATTATCAACAGGAAGTTTTGAGGCACCAGACAGAGTACCAGAG
AGTCTGTCAAGTCAAACGCCACGCACTACAACGGACAACAATTAC	GTAATTGTTGTTCGTTGTAGTGCGTGGCAATTGACTTGACAGACC
CTTCCATTCACCCGTGCCTCACCTGTCCTACAATAATATATTTAG	CTTCCATTCAACCGTGCATCACCTGTCCTATAATAATATATTTAG
TAAACGCCAAGTTCTAAAAGGGTACGAAGAGAAGAGCTTGTCACG	TAAACGCCAAGTTCTAAAAGGGTACGAGGGGCAGAGCTTGTCACG
TTTGTTACTATTGAACGTGACAAGCTCTTCTCTTCGTACCCTTTT	AAAAGGGTACGAGGGGCAGAGCTTGTCACGTTCAATAGTAACAAA
TAAATTTCATATTATGCTATCTGTAAGATAGGTCGTTAGTCCTCA	ATGAGGACTAACGACCTATCTTACAGAGCATAGTATGAAATTTAA
AAAATTGACCCTCCCCCCACTCAAGGTCCGGCCCCAGAAGAGATT	AATCTCTTCTGGGGCTGGATCTTGAGTGTGGGGAGGGTCAATTTT
AGTGTTATGATCCAGTATGGGGGTAGTTGAGGTGCCGGTGATGGC	GCCATCACCAGCACCTCAACTAGCCCCTTACCGGATCATAACACT
TCCATAATAGATCAAGTTGCTACATGTTAAGTTCTTTGGTTAATT	AATTAACCAAAGAACTTACCGTCTAGCAACTTGATCTATTATGGA
GTTCACCCATCACCCAGATTTTATGCTCAGCGAGTTTACTATGTC	GTTCACCCCTAACCCTGATTTTATGCTCAGTGAGTTTACTATGTC
TCTCTTGTCCACTCCCTCGCCATCAACCACGACACCTCATCTTCC	TCTCTTGTCCACGCCCTCACCATCAACCATGACACCTCATCTTCC
GTCACGCCGTACACCTTGTGGTCCATCTTGTCGCCGAGCTAGCCG	CGTCACGCCGTACACCTTGTTCGCATCTTGTCGCCGAGCTAGCCG
ATACAGCTCGAATATCCCACAGACTCCGACGTTACATCCAAATAA	TATTTGGATGTAACGTAGGAGTCTCTGTGGGATATTCGAGCTGTA
ATACAATCTTACAATCTATAGCTCTTTCCAGTTCCACTAGCATGC	ATACAATCTTACAATCTATAGCTCTTTCTAACTCCGCTAGCATGC
GATCAATGGTGGGGATTTTAAGTAACCCAAAGTCTTCCAGATCCG	GATCAATGGTGGGGATTTTAAGTAACTCGTAGTCTTCCAGATCCG
ATTGAGAATGTAACAACAGAAGAAGGAATGACATCTTTTAAAGTG	CACTTTAAAAGATGTCATTCCTTCTGTTGTTACATTCTCAATCAG
AACTGACTCAGGCACAAGACACCACCACTAGGGGTAGACAAGAAT	AACTGACTCAGGCACAAGACACCACTAGGGGTAGACAAGAATTGA
GAACAGAGGAAAATACTGAACTTGACTACTGATGGTACAAAAGGC	GAACGGAGGGGAGTACTAAACTTGACTACTGATGGTACAAAAGGC
CGCGTTCGCCTATTTGCGCTCTCTGGATGCTCCTCTCCCCCCACT	CGCGTTCGCCGATTTGCCCTCTCTGGATGCTCCGCTCCCCAGTCC
GGTAAGGGGATGGCGAGCTGATCAGGAATACTATGACTTAGCGGC	GTAAGGGGGGTGACGAGCTAATCAGGACTACTATGACTTAGCGGC
GCCCAAAGGTGAATGTACAATATGGTCTTGGAAGGCTAAGCACTT	AAGTGCTTAGACTTCCAAGATCATATTGTGCATTCACCTTTGGGC
TGCGAATATGGCAATAGTAAAGAAGCCCATTTGAAAGTGGATAGT	CATTATCCACTTCCATTGGGCTTCTTTACTATTGTCGTATTCGCC
AATGGGCTTCTTTACTATTGCCATATTCGCAACCCACTCGGGGTA	TTGGGCTTCTTTACTATTGTCGTATTCGCCAACCCACTCGAGGTA
ATGCAAATGCGCCAAGAAAATCAGTCTTATGATGGTGAAGTGCAA	CCACTTCACCATCATAAGACTGATTTTCTTCTTGGCTCATTTGCA
GGGAAGAAGTGGGCAGCACTGTCGTCGATCCGCAATTGGAGACAC	ACGTCTCCAATCGCGGATCGATGACGGTGCTGCCCACTTCTTCCC
GAGTCTGGTAGTCGGGCCCATTGTGCCATCGGCCCCATCCTCTCA	TGAGAGGATGGGGCCGATGACACAATGCGTCCGACTACCAGACTC
CAAATCTTCTCTTAATGTAACCCACATAGATTAGCCGTTGCGGCG	GAAATCTTCTCTTATTAAAACCCACATAGATTAGTCGTTGCGGCA
TTATGGAAAACCTCACCCTATCCACTACTATCTACCCATCGCCCT	TTAGAGAAAACCTCTCCCCATCCACTACCATCTACCCATCACCCT
CAGGGACTATGCAGAATAAGGCCCGTGCAACAACTCAGGGATTAT	CAGGGACTATGCAGAACAAGGTCCGCGCAACAACCCAGGGATTAT
GGTATTGTTCTGCATAATCCCTGAGTTGTTGCACGGGCCTTATTC	GAACAAGGTCCGCGCAACAACCCAGGGATTATGTAGAACAATACC
CATCTACAACATTTACTTATCTTAGTGTCCGAGATTAAATTATAG	CTATAATTTAATCTGGGACAATGAGATAAGTAAATGTTGTAGATG
TAGTAACTACATGTTATGGGTTTGATCCTCTCATGGACGAATTTC	GAAATTCGTCCCTCAGAGGATCAAACCCATAACCTGTAGTTACTG
AGTAAAGGAACAAAGGAACGGAAATCCCCTATGGCATCTTTGACC	AGTAAAGGAACAAAGGGGCGGAAATCCCCCATGGCATCTTTGACC
CGGGCGCGAGTCAGAGAAGTTACCGAACAATGGAGGCCGAGACCC	GTCTCAGCCTCCATTGTTCGGTAACTTCCCCTCTGACTCGCGCCC
TTCTTCCCTTTCGATGATTCAACTTCTAGGTCACCCATTTCCATT	AATGGAAATGAGCGACCTGGAAGTTGAATCATCGAAAGGGAAGCG
CCTTTTGCGCATAACTCAGTCGTCCTGTATTCGTCTCCCTATGTC	CCTTTTGTGCATAATTCAGTCGTCCTATATTTGTCTCCCTATGTC
ATTGGAAAATTTGTCTCGGGCATAGGAGACGAAGGACACTTTGAC	ATTGGGAAGTTTGTCTCGAGCATAGGAGGCGATGGACACTTTGAC
CAAACATCAATCTCGTTGACCATTTTGACAACTTAGGGGCTAGGC	GCCTAGCCCCTAAGTTGTCGGAATGGTCAGCGAGATTGATGTTTG
CCACCGCTAACACGGGGTAGTCGGTCTGGTCTGCTAACGCAACAT	ATGTAGCGTCAACAGACCAGACCGACTTTCCCGTGTCAGCAGTGG
TTCTTCCTCACCCGACAATGACCGTACTAACATACCGCTGATGAG	CTCATCGGTGGTATGTTGGTACGGTCGGTGTCGGGTGAGGAAGAA
AATTTACTTCATTTGCTTCCCACACACATGATCTTGAATGAACGG	CCGTTCATTCTAGATCATGCATGTGGGAAGCAAACAAAGTAAATT
GGGTTAAGTTAACGTTCTTTGTATAGTACCCAAGATTTGGCACTC	GGGTTAAGTTAACGTTCTTTGTCAAGTACCTAAGATTTGGCACTT
ATTCATGGTATTAGTGGCCACAGCCCAGCCCCTAGTTTAATTATA	TATAAATAAACTAGGGGCTAGGCTGCGACCACTAATACCATGAAT
TTCAATCCAATTAATCTAGACAGTTGATTGGTGATCCGAGGGGAA	TTCCCCTCGGAGCACCAATCAACGATCTAGATTACTTGGATCGAA
AACTGTCTAGATTAATTGGATTGAAACGTTACGTCCATATAATCC	AACGATCTAGATTACTTGGATCGAAACGTTACGCCCATATGATCC
CGATCTTAGATGAACGGTCGGGATTATATGGACGTAACGTTTCAA	TCGAAACGTTACGCCCATATGATCCCGACCGGTCATCTGAGATCG
TTATATAAACTTTGAACAACTGAAATGAGGAATAATGTGGAGTGG	TTATATAAACTTTGGACAACTGATATGTGGAATAATGTTGAGTGG
AGGACTCAAGTCATTGTTTCTTGAGCTTTCTTACTTAGCCATTAG	CTAATGGCTAAGTTAGAAAGTTCAAGAAACAATTACTTGAGTCCT
GGTATGCCATTGTCGTGATATGTATTAGTAGCGCCCACAGAGCCA	TGGCTCTGTGGGCGCTACCAATACATGTCATGACAATGGCATACC
GAGGATCGACGGGTGTTAGAGTCCTTGCCATCTCACCGCTCACCG	CGGTGAACGGTGAGATGGCAATGACTAACACCCGTCGATCCTCGT
TAATAAACTTAAGGATGTGTGTGCTGTCAGTGCTAAATTTTATAA	TAATAAACTTAATAATATGTGTGCTGTCAGTGCTAAATTTTATAA
GAGCCGATTATCGCCATCTTGAATTTGTCAGAGAAACCGAGGTTG	CAACTTTGGTTTCTCTGACAAATGCAAGATAGTGATAATCCGCTC
ACTGGTCCATCAGCCGCCTCATCGACTCACCGCTTCACAGGCTTA	ACTGGTCCATCGGCCGCCTCGTCGACTCGCCGCTTCACAGGCTCA
TTGCACCGTTGCCCACCTCGTCTTGTCATTACTTCGTTGCCTCAA	CTACACCATTGCCCACCATGTCTTGTCATTACATCGTCGCCTCAA
ACTCATCTCCTTTGTAATCTCGCAGCAACGCCACCACCATCCAAG	ACTCATCTCCTTTGTAATCTCGCAGCAATACCGCCACCATCCAAG
TACTAGTGTAATGATAAGAGACAGTATTTGCATTATATAAAGGAT	ATCCATTATATATAGCAAATATTGTCTCTTATCATTATACTAGTA
ATACTCACATATAATCTTGGTCGGTTGGAGGCTCGGGATTCAGGG	TCTAAATCCCAGAGACTCCTACCGACCAAGATTATATGTGAGTAT
ACAACACAAGTGATGATGACACGTACGGGATCTCAAATAAATCTG	CAGATTTATTTGACATCCAGTACGTATCATCATCACTTGTGTTGT
ACCAGGTTGAGCTGGGCGGCCCAAATGTATACTAAAAGGAAAATG	GACCGGGCTGAGCTGGGCGGACTAAATGTACACTAAAAGGGAAAT
GTGGAGATAGCGACCATCATTCATCGCAATTCCTGAAGGTGATCG	GTGGAGATAGCAACCATCATTCGTCGCAGTTCCTGAAGGTGATCG
TTTTCCGAGAACTTGACTTCCGATGATTTAGCTAACTTCTGAGAG	ATTTCCGAGAACATAACTTCCGATGGTTTAGCTAACTTATGAGAG
AATTTGACCTATGATAGCTTATAGTTGTGCCTGAGGTAATCTTTT	AAAAGATCACCTCAGACACAACTACAAGCAATCATAGGTCAAACT
TCATGTTTGGAGGTTTGTGGTTTCGGTGAATATACGTTGAAATTA	TCATGTTTGGAGGTTTCTGGTTCCGGTGAATACACATTGAAATTA
ATAAAGGGCAATGGATAGGATGGATAGACTCTCTTCTTGCTAACC	GGTTAGCAAGAAGAGATTATGTCCATCCTATCCATTGCCCTTTAT
GATGACTTTGATTGGTGGTGGGGCTACAATAGTGCTCGCCTTGGT	GATGACTTTGATCTGTGGTGGGGCTACTATAGTGCTCGCCTTAGT
AACACAAGAGATTGCTTCTTAAGAAAATTTCATAACGAAACCTCA	AACACAAGAGTTTGCTTCTTAAGAGAATTCCATAACCAAACCTCA
GAGTCCTGATATGCCAAACTCTGTAGCAAACAATCTGAGAACTGC	GAGTCCTGAGATGCTAAACTCTATAGCAAAAAATCTGAGAACTGC
ATTAGTTAGGTTGGATCGAGTGTTCTGCTCAGCTGATTGGGATGT	CCACATCCCAATCAGCTGAAGAGAACACTCTATCCAGCCTAACTA
CAGCTAGCGGAGGCGGTTGAGTCTCAGTCCCATTCAGAGTAAACA	TGTTTACTCTGAATAGGACTGAGACTCAGCTGCCTCCGCTGGCTG
ATACACACTCCCCAATGTCAAGAAAGTACGAGCCACGATTCGCCT	GGGCGAATCGTGGCTCGTACTTTGTTGACCTCGGGGAGTGTGTAT
AGATGTAATAGGAGCATGGCTAAGAAATGGAAGTGTATTAGAACT	AGATGTAATAGGAGCAGGGCTAAGAAATGAAATTGTATTAGAATT
GACAATTTCAGTGAAAACAGGTCGTGTAATGTCTTTTGAAATGTA	GACAATTACAGTGGAAACAGCTCGTGAAATGTCTTTTGAATATAT
TCAACTGCATCACTAGTACTGATTGTAGGTGCTTCCATTCCATTG	ATGGAATGGAAGCACCTACAATCTGCAGTACTAGTGATGCAGTTG
AAGGTGTGACATACTACTTCTGGCTATTTTGATCTATGTAGTTTA	AAGGTGTGACATACTACTGGCTATTTTGATCTATGTAGTTTAATC
ACAACAACAATTCCCCATTTCTCAATAATAGCATTTCTCTTTGTG	CACAAAGAGAAATGCTATTATTGGTCAATGGGGAATTGTTGTTGT
GAGAAAAAGTTGTGACCCTTTCTTCTTCGCAACCGCTCGGACCAC	AGAGAAAATTGTTATCGTTTCTTCTTCGCAACCGCTCGGACCACA
CTCCATATTTTACCATGCGCCATGACAATTACTAATGAGTACATG	ATGTACTCATTAGTAATTTCCATGGCGGCATGGTAAAATATGGAG
TGTACCAAGAAAATCTGACACCGGCGAGTTCCCAGTCCCTATTCA	TGTACCAAGAAAATCCGACGTCGGCGAGTTCCCAATCCCTATTTG
AGGAGCTAGAGAAGGAGGCACGACATCATTGTTTCAGAAGCTAGC	AGGAGCTAGAGAAAGAGGTGCGACATCATTGTTTTAGAAGCTGGT
TCCATGGGACCTTCTGCTAGCTTCTGAAACAATGATGTCGTGCCT	AGGTGCGACATCATTGTTTTAGAAGCTGGTAGAAGGTCCCATGGA
GTATCCGGTGTAAATGTTGATATAAAAGAATCAGTCATGGATGTT	GTATTCGGTGTAAACATTGATATAAAAGAATCACTCATGGATGTT
CTTACCATTAAATAAACTATTATGATAATTGCAGGATGAACCAAT	CTTACCATTAAATCAACTATGATGACAATTGCAGGATGAACCAAT
ACCATTTGCAAGCGAAAATTTTGAAAGTCAGACACACAAATTTAG	CTAAATTTGTGCGCATGACTTTCAAAATTTTCGCTTGCAAATGGT
TGTAGAAAGCACCGTAGTAATATCATTGATACATCTATTTACACC	GGTGTAAATAGATGTATCATGATATTACTATTGTGCTTTCTACAG
TCTTTCTATTCAAATTCCAGCCAAGGCCTGGGCTTTCTTTTCCAG	CTGGAAAAGAAACCGCGGGCCTTGGCTGGAATTTGAATAGAAAGA
ATCGTCGGGCAGAGGGAACTAGAGGCTGGGGTTTTCTCCACTAAG	CTTAGTGGAGAAAACCCCATCCTCTAGTTCTTTCTGACCGACGAT
TTCTCCTAGGAGCAGTTCCCCGTTGCTCTCCTCATGGCCAACTTT	TTCTCCTAGGTGTAGTTCCCCATTGCTCTCCTCATGGCCAACTTT
TAGTTTATGTCGACCTTGCATTCTGGGTTTACCGGCAATGCAGTT	AACTGCATTGCCGGTAAACCCAAAATCTAAGGTCGACATAAACTA
CCATATCCATAAACCGAGTTCATTCACCTTACATTTGCCTCGCCA	TGGCGAGCCAAATGAAAGGTGAATGAGCTCGATTTATGGATATGG
ATAGTCTAGAGAGAACTATGCCACGGTTATGCTCTTGTGTTCTTG	CAAGAACACAATAGCATAACTGTAGCATAGTTCTCTCTAGACTAT
TGGCTGGTCTGGTGCTGCACTGAACCGGGCTAATGCCCTGCAAGG	CCTTGCGAGGCATTACACCGATTCAGTGCAGCACCAGACCGACCA
CTCCCAATGTGCCTTGTGTCTCTGTCACCCACTTCACGGCTGGTC	CTCCCAATGTGCCTTATGTCTCGGTCGCCCACTTCACGGCTAGTC
AGGCATTATATCTTTAGAGGGCCTTTTCATTTTGGTCATCTCCTA	AGGCATTATATCTTTGGAGGACTTTTTCATTTTGGTCATCTCCTA
TTTCTTAATACTGTTCGGTGTAGCTAATCGACACTAGATTAGGTT	TTTCTTAATACTGTTTGGTGCTGCTAATCGACACTAGATTGGGTT
CTACAACTTGGGTCCACTCGAGTCGGATCTTACTAAGCCTAGAGG	TACAACTTGGGGTCCACTCGAGTTGGAGCTTACTAAGCCTAGAGG
ACATCACGACATATCCAGTGTAGCCACCCACCACAACAGATGATC	ACACCACGACATATCCAATGCAGCCACCAACCACAGCAGATGATC
ATGGGATCAAATATCTGACGTCGCGAAAGATTTCACATGATGTTC	ATGGGATCAAGTATCTGACTTCGTGAAAGATTTCACATGATGTTC
GTTGTTGTTTGTTGCTCTTTGTGACATTGCGACTTGTGAGTAGTG	GTTGTTGTTTGTTGCTCTTTATGACATTGACTTGTGAGTAGTGAG
TAGTATGATTGGTACTATGATCGCTAACTGATGTAATGTACAGTA	TAGTATGGTTGCAACTATGATCGCTAGCTGATGTAATGTACGATA
CTGCTTTAAAACTATACTGTACATTACATCAGTTAGCGATCATAG	CTATGATCGCTAGCTGATGTAATGTACGATATAGTTTTAAAGCAG
ACAGATGTGATGCGCAGGAGTCAATAATTCACCAATTTATCAATC	CAGATGTGATGCGCAGCAGGAGTCAATAATTCACCAATTTATCAA
TAACAATTGAATGCTTATCCATTGAGTCTTTCGTCGATAAATAAT	TAACAATTGAATGCTTATCCACTTAGGCTTTCGTCGATAAATAAT
CCCTTGCGCCAGTCGGACCTATCCATGTGCTTTGGGTACTTGTTT	CCCTTGTGCCATTCAGACCTATCCATGTGCGTTGGGTACTTGTTT
GCCGGAGTCTGTTACAACGACCTTTTGTTTGACGCGTGCCGACCT	AACGGAGTCTGTTACAACGACCTTCCGTTTGACACGTGTCGACCT
GGAGTTTAAGGATCAATTCACCTAAACGGGTTCTTGGTTCGCAAA	TCTGCGAACCAAGAACCGATTTACGTGAATTGATGCTTAAACTCC
GCCCCTTGTCATGGCCATTCCTTCGTGACGCTTGCTAGAGCTGCA	GCCCCTTGTCATGGCCATTCCATAGCGACGCTTGCTAGAGCCGCA
GCAATGCGGGATGTCCGATACTAACAAAGACGTACTACATTGATT	AATCAGTGTAGTTCATGTTTGTTAGTATCGGACATCCCTCATTGC
ATGAAGCAGGAAAGTCTCTGATCATGTTGCGAGAAAGACACAATG	ATGAAGCGGGAAAGTCTCTGTGCATGTTGCGGGAAAGACACCATG
CATGAACAAACTCCACTTACATAAGACAGACAATTGTAATACATT	AATGTATTACAATTGTTGGTCTTATGTGAGTGGAGTTTGTTCGTG
TAATTGTTGCCTTCAAACACATTTATACCTGCTTAGCCAACAGAA	TGATTGTTGCCTTCAAACACATTCATATCTACTTAGCCAACAGAA
CATCCTCTAGGCATCGCGTAGCAGTCATTGATTGAGTTTTCACGC	GCGTGAAAACTCAATCAATGACTGTTATGTGATGCCTAGAGGATG
AATCCTAATGCAAAGGGGATTATTATGATTGACGACAAGGAGGAG	CTCCTCCTTGTCACAATCACAATAATCCCCTTTGCATTAGGATCC
CATTGTCCTCTAACTAAATGCTATAGAGACTGTAGGCCATAACAC	GTGTTATGGCCTACAGTCTATATAGAATATAGTTAGAGGACAATG
GTAATCATACACCAGAGATAAATCGGAATACTTTACAATAACATA	TTTGTTATTGTAATGAATTCCGCTTTATCTCTGGTGTATGATTAC
GCCTCCACGATCGCCAGTCCTCGCTTCGACGTCTCCTAAATCCTT	GCCTCCACGATCGCCAGTCGAGCTTCGACGTCTCCTTCATCCTTG
AATTGACTTCATACACTCTCCAGAACACTCCTCTGTTTCGAGGTG	AATTAACTTCATACACTCTTCAGACCACTCCTCTTTTCGAAAGTG
TACGAATACTTGGTGAAATCGGATGGAGGGTGGCCACAGTAGAGG	CCTCTACTGTGGCCATCCTCCATCCGATCTGACCAATTATTCGTA
CTGTGAGTTTGCCAACCTCTCCATTTGTTAACCTTCAGATGGTTG	TGTGAGTTTGCCAAAACCTTTCCATTTGTTAACCTTCAGATGGTT
GCCGGTGATTGAAACAGGGAGTAGAAGCGGAGATAGTCGATGGAC	GTCCATCGACTCTTATCTCCGCTTCTACTCCCTGTTTCAATTACC
CACAAATATGGGTTGCTCGGACCTAGGTGTGTAGGGAATAGTTGA	GCCAACTATTCCCTACACACCTAGGTCTGATCTACCCTATATGTG
GATAATATGAGCTTCGTGACCAGTTGTTTATCCCAAGCAGTGGAT	GATAATATGAACTTCGTGGACCAGTTGTTTAGCCCAAGCAGTGGA
GTACCACTAATAGATTACACGATACAACCCTAAGTCTCTATATCA	GTACAACTAATAGATTACACGATACAATTCTGAGTCTCTATATCA
CTCCGTGTTGCCTGTGCTCCTCTGCTGTCTCCGTCCAAGCTCACG	CCCTCCGTGTTGCCTGTGCTCTGCTGTCTCCGTCCAAGCTCACGA
TGGAATAGGGATAACAATTACAGGCATAAGTTTAGGTGCCCACTG	TGGAATAGGGATGACAGTTACACGCATAAGTTTAGGTGCCCACTG
ATTAATGCGGGGTGGAGAGAGTGTGGAGACGAGAGGTAGAAGATA	ATTAACGCAGGGTGGAGAGAGTGTGGAGACGAGGAGAGGTAGAAG
CTAAAAGTGATTCTCTATGACTACTGTATTTTGATGACTTGAAGG	CTAAAAGTGATTCTTTATGACAACTGGATTTTGATGACTTGAAGG
ACGCGACAATGACTTGCAGGAGGTGTAGTGGTGACGAGCAGGACA	ACGCGACAATGACTAGCTGGAGGTGTAGTGGTGGCGAGTAGGACA
ACTTTGACAACGCTGTGTTACTTAGTCTCGAATTTATAAAACTAG	CTGGTTTTATAAATTCGAGACTAAGTAACAACACAGCGTGTCAAA
TCGATCTATGCCATTATTACATCTGATATGGCCACTACATATATC	TCGATCTATGCCATTATTACATCTGATATGGACTCTCTACATATA
TAGTGTATGTGCAGATCCGCATCGTTCTACATTGGAAGCACTACC	GTAATATATGTGCAGAGCCGCGCCGTTCTACATTGGAAAGCACTA
GTCGATACTCCTACGAACCGCAAGCTAATTAAGGGACCATCGATC	GTCGATACTCCTACGAACCGCAAGCTAATATTTAAGGGACGATCG
CACTCGTCAGGTAGCTGAATTTCGGTAGGGTTAATGTATCATATC	ACACTCGTCAGGGAGCTGAATTTCGGTAGCGTTAGTGTATCGTAT
CTCTTACGGCGTCCGTGCAGTGCACAGCGTGTATTATATAATCCG	CTCTTATGGCGTCCTTGCAGTGCACTTCGTGTATTATATAATCCG
AAATGTGTGTGCCCTATTATCCGATCGGTGAATGTGAACAGCCAT	ATGGCTATTCACATGCATCGATCGGATAATTAGGGCACACACATT
TTTAGATTAAGATATGAGTTTTAGTTCTGGTATAAATGAAATTGT	TTTAGATTAAGATATGGGTTTTAGTTATGATATAAATGAAATTAT
TTATATTTCTTATCCCAAGTAATGTGGTTCTACAAGCGTATTAGG	TTATATTTTTGATCCCAAGCAATGTGGTTCCACAAGCGTATTAGG
CTGTCAGATGATTCTTCCAAACGCCTCCATACTTCAACAACCACG	CGTGGTTGTAAAAGTATAAAGGCGTTTGGAAGAATCGTCTGACAG
CTTGATAGATTGGCGACTATGGATATGACCAAACCGTCCACATCT	AGATATGAACGGTCCGGTCATATCTATAGTCGCCAATCTATCAAG
GGGGATATATATAGTGACCCTTTTGACCCTGATTGAACTCGCATG	CATGAGAGTTCAGTCAGGGTCAAAAGGCCACTATATATATCTCTA
CCAATTCTAAACGCGTAATCTCCGGAAATTAGGCTAAACTTCCTA	TAGGAAGTTTAGGCTAATTTCTGGAGATTACACGTTTAGAATTGG
ACCTTTTAGCACTAGTGTCTAGGTCTCCAAATGTTAAAGTTTAAT	ATTAAACTTTAACACTTGGAGAACTAGGCACTAGTGCTAAAAAGG
ATAGATCTAAACGGCTCTTGAAAGCTTTTACATAGTTATATTTAT	ATAAATATAACTCTGTAAAACCTTTCAGGAGCCGTTTAGATCTAT
GGAGAAATTACAGCAGGCCCACCACAGGCTACCGAATTTACACCC	GGCGTGTAAATTCGGTAGCTGTGGTGGGCCGGATGTAATTTCTCC
TGTGGTGGGCCTGCTGTAATTTCTCCTGCGTTATGTTTAATTGTC	GTGGTGGGCCGGATGTAATTTCTCCCTGCGTTATGTTTAATTGTC
TACGTTTTAGTGAACTATTCCGATGTCCAATCTAGTGTAAAGACT	AGTATTTACACTAGATTGGACAGCGGGTTAGTTCACTAAAACGTA
GGATGGTACCACTCGTTAGGGTAAACGGTAGGGCACAAGCGAGCG	AGGATGGTACCACTCGTCAGGGTAAACGGAAGGCACAGGAGAGCG
TTCTATTTCATACCGAATTCAATACCATCAGCCTATTTGAGCTTC	GAAGCTCAAATAGGCTGATGGTATTGATTCTGGTATGAAATAGGA
TGCATTCAAACACTCCCGATTGTCTAACATAGCACTACATACTTC	TGCATTCAAACACTCCCAATTATTTAACATAGCACTACATACTTC
ATGTCGGAGACGGACAACTCGATCTCAGGTTTCCGGTTGCTAAAG	CTTCAGCAACTGGAAGCCTGAGATCGAGTCGTCCGTCTCCGACAT
CCTAATGGCCACCGCTTTGACCACCACCACTAGGATGATGGGTCG	CCTAATGGCCACCGCTTTGACCACCACCACCGAGATGATGGGTCG
CTCGATCCCACTTTCACTACCCATCGCTATGATGCTGATCAGTTT	CTCGATCCCACTTTTACTGCCCTTCGCTATGATGCTGATCAGTTT
AATGGAGACGATGAAACAGTTCTTAGGGGACGAGAGGATTGGATA	AATTGAGACGATGAAACAGTTCTCAGGGGACAGGAGGATTGGATT
AGTGTTGTATGTATAACTATGATCGATGTGGCTACAATGGTCACA	TGTGGCCATTGTAGCTGCATCGATCATAGCTATACATACAACACT
CCCGTTTCTGTTCCTAACTATTCCGGCTCCAATCCTATTTCCTAC	CCCGCTTCTGTTCCTAACTATTTTGGCTCAAATCATATTTCCTAT
ACTCAGTTAGCTCTAGTTACAACTAAATGCCTCGACGTGACCAAA	ACTTAGCTAGCTCTACTTACAACTATATGTCTCGACGTGACCAAA
ACTATCTTCTGTATTTTACAGACTCACAGAGATGGATGGATATAA	ACTATCTTCTGTATTTTGCATACTCATAGAGATGGATGGATATAA
TGCCCCTACCCCTCTGCTGTCCTACTACTATCTCTACGTGTCCAT	CCCGGCCCCTACCCCTCTGCTGTCCTACTATCTCTACGTGTCCAT
AAGAAGAAAACCGATGGACACGTAGAGATAGTAGTAGGACAGCAG	CTCTGCTGTCCTACTATCTCTACGTGTCCATCGGTTTTCTTCTTT
TTATGCGAGGATCGGGCAAGCAAATAGCAAATGGGATGTGGTGCA	CATGCACCACATCCCATTTGCTAGCTTGCCCGATCCTCGCATAAT
AATCTATGAAATAATATTCGTTCATATGATATGCAGAGATATTCT	AGAATATCGTTGCACATCATATGAGCGAATATTCTTTCATAGATT
ATAAGATTTAGAGGGATAGTACAGAGAGAACCTTAAAACAAAACA	TGTTTTGTTTTAAGGTTCTCTCTATATTGTCCCTCTAAATCTTAT
GGTTCTCTCTGTACTATCCCTCTAAATCTTATGTTTTACTATCCT	GGTTCTCTCTATATTGTCCCTCTAAATCTTATGTTTTACTATCCT
TTCTATGGTTCTCGCTGCATCCCTCTGCCCTATTACTGTTCATGG	TTCTATGGTTCCCGTTGCATCCCTCTTCCCTATTATTGTTCATGG
ACCTAAAAGTTGTTTCCCAGATAATCCAACAGATCCATCGTCTAG	CTAGACGATGGATCTGCTGGATTATATGGGAAATGACTTTTAGGT
GTTGGATTATCTGGGAAACAACTTTTAGGTCGAGATTCAACCAAA	GCTGGATTATATGGGAAATGACTTTTAGGTCGAGATTCAACCAAA
TGAAGTAGTTCAGTCCTTAAGTCCATTCCAACTGTAGTTGATATG	CATATCAACTACAATCGAAATGGACTTAAGGACTGAACTACTTCA
TATTTATAGAAGCGTGTATCCTGTCGAGGAAGCCAGAAGCGAGTG	TATTTATAGAAGTGTGTATCATGTCGAGGAAGTCAGGAGCGAGTG
ATTGCTACTAGTCATGGAGATCTGGTAGTCTTTGAGCCCACTCCA	TGGAGTGGGCTCAAAGACTACTTGATCTCCTTGACTAGTAGCAAT
GTTCTTATTAATAGACCAGTAGAGTGTCCGTATGTTGTGACGACA	GTTCTTATTAATAGGCCAGTAGAGTGTTCGTATATTGCGATGACA
GGGAAGAGTGATTTGTCGTAAAGGGGTCATAGACTTTCTTGGGTT	GTCCCAAGAAAGTCAATGAGCCCTTTACGATAAATCACTCTTCCC
CCATGCATCCTGTCAACTTTGAATGTCTCAGAGATAATTCGATGG	CCATCGAATTATCTCTGAGATGTTCACAGTTGACAGGATGCATGG
CCAGGGTTGTACTAACCATATGAGTTGTTGTAGAGATGTATATCT	AGATATACATATCTACAACAACTCATATGGTTCATACAACCCTGG
ACATCATAGCTCCCAGTATCCGTGTATAGGAGACTTGTGCCCTCA	ACATCATAACTCCCAGCATCAGTGTACAGGAGACTTGTGCCCTCA
ACTCATTGTGTGCTAGGTTCGATGTTCTTCAATCATCCTGGACAA	ACTCATCGTGTGCCAGGTCCGATGTTCTTCGATCATCCTAGACAA
GCGCACTTATCCAAGCATTGACTTCCCCATTATAATAGCATGCTA	TAGCATGCTATTATAATGGGAAAGTCAATGCGAGGATAAGTGTGC
GCTCCATTGTCATCATCTCTAGATATGAACTTAGGTGGACCATGA	GCTCCATTGTCAGCATCTCAAGATATGAACTAGGTGGACCATGAC
CCCTTTGATCGTCTTACACTTCTCTCCATCCCTCCTTTATGATAG	CTGTCACAAAGGAGGAATGGAGGGAAGAGTAAGACGATCAAAGGG
TTCAGCTCAAAAGTCAAAGCACTGGTAATAGTCATATCTGTGTTT	AAACTCAAATATGACTATTACCGGTGCTTTTATTTTTGAGCTGAA
ATGTGTTTAGAAAGAAGGATGAGCTCGTCTTTAGTACTAGTCCAG	ATGTGTCTAGAAAGAAGGTCGAGCTCGCCTTTAGAACTAGTCCAA
TTACACAAGACCAAGAAACTTAGGAACCCGATGGCCAGTAAAGGG	CCCTTTACTGGCCATCGAGTTCCTAAGTTTCCTAGTCTTGTGTAA
TAGACGATTTTCCTATAGATGTCGAGGCGGGGATATGGTTACACT	GGTGTAACCATACCCCCGCCTCGACGCCTATAGGAAAATCTTCTA
CGGCGGTGGCAAAGACCCAGGGCGGCAACAGCATTAGGACATAAC	GTTATGTCCTAATGTCGTTGTCGCCCTGGGTCTTTGCCACCGCCG
TTCTAAATGACATGAGAATGGGAAGGACCATAACGTCTATAGCAT	ATGCTACAGACGTTATGATCCTTTGCATTCTCATGTCATTTAGAA
TGTGCAGCTCTCGGAGTCGCAGTTGCAGGCCCGGAGATGTTCAAC	ATGAACATCTCCGGGCCTGCGACTCCAACTCCGAGGGCTGCACAC
ATGTTCGAAAGCATAAACGTAGTTTGGTTGTAACACGGATTGCTC	GAGCAATCCGTGTTACAACTACACTACATTTATGCTTTCGAACAT
ACCCTAGGACCTTTCTACCGAACGACCGGCACGAGAGTTGCACAC	GTGTGCAACTCTCGGATCGGTCGTTCGGTAGAAAGGTCCTAGGGT
AAATATGACATTTCATTTTATTCGGGAATGTCAGCGATGGAAAGA	AAATAAGACATGTCATTTCATTCGGGAGTGTCAGCGATGGAAAGA
TGAGTGCGAGGATGATGAAAGCAGCCACCAACCCAGTTGCAATAG	TGAGTGCGAAGATGATGAAATAAGCAGCCACCAACCCAGTTACAA
AATTACTTCTGAGATAAATTGTGAAAAGCCGTAAGTATCAATTAA	TTAATTACTTCTGAGATAAATTGTGAAAAGCCGTATCAATTAATT
GGGTGTGTGCTGATCTTTAGTGGGCCCGACTACTATGCGTCAAAT	AGGTGTTTACTAATCTTTTGTGGACCCGACTACTACGCATCGAAG
TGGTGTCTATGGCCTACTACTATGATGAACTAGAACTAAGGCAAA	GTGTCTATGGCCTACTACTATGATGAAGAACTAGAACTAAGGCAA
CTTGCTTATAATCAGAAGCTTCGCCGTAGTCTCTATTTTGCGCGG	CCGCGCAAAATAGAGACTACGACGAAGCTGCTCATTATACGCGAG
TCCAACCAAACACGGACAGTCAAAGTGGGCCGCGGATCAGACAAC	GCTGTCTGATCCACGTCCCACTTTGACTGTCCTTGTTTGGTTGGG
TTCATAGTCCAGATTCAGGGTTTAAGGCAGCGCTATGGAGTTGGG	TTCATAGTCCAGATTTAGGGATTAAGGTAGCGCTATGGAGTTGGG
GAGTGAAGTGGGCAAATATGCATAGTCTCCGATCACACAGGATCT	AGATCCGGTGTGATTGGAGACTATGCAGATTGGCCCACTTCACTC
ACGTCATGCCATGCCCGATTGAGTGTTTGTGAGCCGTGTTTTCAC	GTGAAAACACGGCTCACAAACACTCGATTAGGCATGGCATGACGT
CCCATGTTGTCCGCCCGATACATGCACACTTGATCACCACCAACC	GGTTGGTGGTGATCTAGTGTGCATGTATGGGGCAGATAACATGGG
TCATAGGAAGTAGATCAGGGTATTTTCATCATCTCCGCCGACAAC	ATAGGAAGTAGATCAGGGTATTTTCATCTTCATCTCCGCCGACAA
TTAGAGCAACCATACTGACAAATTACGGATACATACAGCTACACA	TGTAGCTGCCTGTATGTATCCGTAATTTGTCAGTATGGTTGCTCT
TCCTGCATGAGTGAAGCGCATAAGTCTATTCATATCCACCTACCA	TGGTAGGTGGATAGGAATAGACTTACACGCTTCACTCATGTAGGA
CGCACTCGCCTACCAGTTTACCACGGTCTGAATCTAATCTGAACC	GGTTCACATTAGATCCTGGCCGTGGTAAACTGGTATGCGAGTGCG
TTCAATAGATGTTGACAGATACAGAGATGATATTTGTGAATCCCA	TGGGATTCACAAATATCATCTCTATTTCCGTCAACATCTACTGAA
TAAGCCTGTTGTCTTAGTAACAAGTAAAGATCAGAATGGAGGATC	GATCCTCCATTCTGATATTTACTCATTACTAAGACAATAGGCTTA
GCTTTCAAATAAGATTGCAGCGACATAAAATAAAGATGCATTGTA	ACAATGCATCTTTATTTTATTGGCGCTGCAAACTTATTTGAAAGC
TATTGTTCGAATCATACGGCCCTATCTGTAGAGACATGATCCGAG	TATTGTTCGAATCATACAACCCTATCTGTAGTGACATGATCCAAG
GGGCTTGCGACACTCTTGCGGCAATTTCTATCTACGTGATTGGAT	ATCCAATCACGTATATAGAAACTGTCGCAAGAGTGTCCCAAGCCC
CCAGTCCTAATTACACACATTAATTTACCCACTGCCATGGTAACG	CCAGTCCTAATTATGCACATTAATGTACCCACTGCCATGGTAACG
TGCAACATGAGTTTTACATCAAGTATAACCTAAATACATAACTTT	AAAGTTATGTATTTATGTTAGACTTGCTGTAAAACTCATGTTGCA
GGCGTTCCATCCTGATATATCGATACCGTTGGAGACATTACATTC	GGCGTTCCATCCTCATATATCGATACCATTGGAAACATTACAGTC
GGTAAACACCATGTATAGCTCCACGTATACACTTGCTCGTTGGTG	GGTAAACACCATGTACACAGCTCCACGTATACACTTGCTTGTTGG
CGCAAGAGGTAGTAGCCATGAGGATAGAGTTACCGATAGAGTATT	CGCAAGAGGTAGCCATGAGGATAGAGTTACCGATAGAGTATTTTA
TATCCTTACCGGTGAAGGCATTCTCATATAGACTTAGGGCTGGTT	AACCAACCCTAAATCTATATAAGAAGGCCTTCACCGGTAAGGATA
AGGCTATAAAGAATGGTGTCAAAAGCACAAAACCAAGGTTACGAG	CTCGTGACCTTGGTTTTGTGCTTCTAAAACCATTCTTTATAGCCT
ACAAATAATCACAATCGGTTTAGGCCAATAGACTTCGAGTGAATA	ACAAATAATCACAATGGGCCTAGGCCAATAGACTTCGAGTGAATA
CTATATTGATAGACTACAATTGACTAAGTTCTCTATCTACAACAC	CTATATTGATAGACTACAATTGGCTAATTTCTCAATCTACAACAC
CAGATGAACAAGTTATATCCATATCCTGGCACGCCTCCAGCACCT	AGGTGTTGGAGGCGTGCCAGGATACAAATATAACTTGTTCATCTA
GCCGCCGTGCTCGAGGTTGTGAGAACAGGAATAATCCCGCGTAGT	GCCGCCGTGCTCGGGGTCGTGAGAATAGGAATAATCCCGCGTAGT
TCCACTGTCATTCTCCACGCATGAGTCCAGCCCCTCATCATCCCT	GCCACTGTCATTCTCCACGTGTGAGCCCAGCCCCTCGTCATCCCT
TTCCTCACGCATGATAGGGATGATGAGGGGCTGGACTCATGCGTG	CACGTGTGAGCCCAGCCCCTCGTCATCCCTATCTTGCGTGAGGAA
AAAATGATTCTTAATAGTGAGGGCATTCAATTTACGATAGTCAAC	GTTGACTATCGTAAATTGAATGCTCTCACTTGTAAGAATCATTTT
TTTTAAGGTGAGGGACAGACATGAACATGATCTTCGTCTCGCTCT	TTTTAGGGTGAGGGATGGACATCAACATGATCTTCGTCTCGCTCT
CTGAACACAGCTCGGGACTAAAGCCTCGCGATGTACCCATAAGAT	CTGAACACGACTCGGGACTGAAGCCTCACGACGTACCCATAAGAT
TACAACAAAATGGGAATCTTATGGGTACATCGCGAGGCTTTAGTC	GACTGAAGCCTCACGACGTACCCATAAGATTCTCATTTTGTTGTA
AAGTCGACAGACGTCTCCTATGCGGCAATGACGGTTATTAGGAGG	CCTCCCAATAACCGTCGTTGCCACATAGGAGCCGTCTGTCGACTT
AGTTTTGATTGGGATTGTAACTGGGACCTTGGGAAGACAATAAAG	CTTTATTGTCTTCCCAAGATCCCAGGTACCATCCCTATCAAAACT
GAATTTGGGCGTTTCTATGTGCGACGGTGTTGAATTTCAGTCGAA	TTCGACTGAAATTCAACGCCGTCGCATAGAAACGCCCAAATTCCC
CAACACCGTCGCACATAGAAACGCCCAAATTCTCTACAAATGGAG	CAACGCCGTCGCATAGAAACGCCCAAATTCCCTACAAACGGAGCC
GCTTATGTCCAATAGTCTAGGGCAGGCCTGGACATAATAGTATTA	TAATACTATTATATCCATACCTGCCCTAGACTATTGGACATAAGC
AAGATAAAACAAGGTACAGTATTTGGAACGACATGAAGATGAATA	TATTCATCTTCATGTCGTTCCAAATGTTGTATCTTGTTTTATCTT
ATCTAACAGGGATAGTCACTTGAAAATATCGGGCAGCACAACTTG	CAAGTTGTGCTGCCCAATATTTTGAAGTGACCATCCCTGTTAGAT
GGACTTATCACCCTAGAGATGGTACTTCTGTGGAGCAAGTTTTCT	AGAAAACTTGCTGCACAGAAGTACCGTCTCTGGGGTGATAAGTCC
TAATAAAGAGTAAGTATCTGGTTTTATATCCTTTAAAGACATGTT	TAATAAAGAGTAAGCATCTGGTTTTATATCCTTTATAAAGACATG
TCACTCTCTGCCACCAACATGTCTTTAAAGGATATAAAACCAGAT	TCTGGTTTTATATCCTTTATAAAGACATGCTGGTGGCAGAGCGTG
CAAACAGCCAACCTACCATAAGTACAGTCCACTTTTTTCTTATAG	CAAACAGCCAGCCTACCATAAGTACAGTCCACCTTTTCTTCTTAT
CGATCAAGGAAAATGAGTACACGTCTCTGAGCAAACAGGAACTAT	TAGTTCCGGTTTGCTCATAGACGTGTACTCTCATTTTCCTTATCG
TTGCTCAGAGACGTGTACTCATTTTCCTTGATCGCTAAACCACAT	TTGCTCATAGACGTGTACTCTCATTTTCCTTATCGCTAAACCACA
ACTTTGACTAGACGTGCGCTCAAGTGACTGATTACAGCTCTGCGA	TCGCAGAGCTGTAATCACATCACATGAGCGCACGTCTAGTCAAGG
AGTTTGAAGATTAAATCTCCATCCTAGTGAATTCTGGTAGGTCTG	AGTTTGAAGATTAAATCTCCATCCCAGCGAATCCGGGTAGGTTTA
GGGAAGGAGACTGAAGAGGTGCTTTGCTCTATCTATCTTTCCCTG	CAGGGAAAGATATATAGAACAAAGCACTTCTTCAGTCTCCTTCCC
AACGAGACTGAAAGGAACTAGAAGACGGGTGTGGCGGGCGTGCTG	CAGCACGCCCGCCACCCGTCTTCTAGCTCCTTTCAGTCTCGTTTC
TGTGTTACTAAGATAGTAGAAACTGTCGTGAGGTGACTAACTCTA	TAGAGTTAGTCACCTCAGGGCAGTTTCTACTGTCTTAGTAACACA
GATGCTGATCATGTATTACTGGAGGCACGCATAATAGGTGTTACC	TATGCTGATCATGTATTATTGGAGGCGGGCATAATATGTGCTACC
TATAGATAGGATACTATCTTTTCATATGTTAACCGTTTGTAATCT	TATAGATATGATACTATCTTTTCATGTATTAATCGTTTGTAATCT
TCACACCCTGAACCATCTGTTAATAGTCATTTCACCTTTGTTGAT	TCACACCCTCATCTGTTAATAGTCATTTCACCTTTGTAGACTAAG
TTAATGATCAATTAACAAGAACAGTCAAATTAGTATGCCAATAAC	TAATGATCGATTAACAAAAAACAGTCAACTTAGTATGCCAATAAC
ATTCGAAGTTTGGCCCTCCCTACGTGACAATCCCTGTTTATCTAT	ATTCGAAGTTTGGCCCTCCCCACGACACAATCCCTGTTTATCTAT
CTTTCTACGGTGCTTATAAACTCAAGTAGATACTACAAATAGGAA	TTCCTATTTGTAGCATCTACTTGAGTTAGTAAGCACCGTAGAAAG
TCTTTCTCAACCGCGTTCTTCTTTGTCGGCCACATAGGTCAAGGC	GCCTTGACCTAGGTGGCTGGCAAAGAAGAACGCGGTTGAGAAAGA
CACCGAAAGAATCCTATGAATCGTCATACTAGCAATGTTTGAAAC	GTTTCAAACATTGCTGGTATGGCGATTCATAGGGTTCTTTCGGTG
GAATGAGTTTTGATCCCCACTGCTACACTTGATATCCGTTTTCCA	GAATGAGTTTTGATCCCCACTGCTACACTTGATGATATCCGTTTT
ATGACGGAGCAAGGAAGTACCAACAGGCACCTTCAGAGTTTAGTC	ATGACGGAGCAAGGAAGTATCAACAGACACATTCGGAGTTTAGTC
AAGTATATCCACACTCAACAGGAAAAGGTATAGTAATGAAAGGAT	AAGTATATCCGCACTCAATAGGAAAAGGTATCGTAATGAAAGGAT
TTTTTGATAGGCCAAACTTCGATATCTCTTATAATGACTTAACTA	ATGTTAAGTCATTATAAGAGATATTAAAGTTTCGCCTATTAACAA
ATTCAATTCTTCCTCTACACACTTTAGGGTTCCAGGCACATCATT	ATTCAATTCTTCCTCTACACACTTCAGGCATCCAGAGGCATCATT
TTTAGAGGTAATGAGCGAATCATGTATTGTCGAGCCGAAGGATAC	GCATCCATCGGCTTGACAATACCTGATTCACTCATTACCTCTAAA
GTTGTACGTCGTCGAAATCTTGAACCGTGATGAAGTTTCAAGACA	TGTCCTGAAACTTCATCGCAGTACAAGATTTCGACGACGTACAAA
CGCGCGATCTATGCTAGTATACTACAAGACTGGCACAGTGAGTAA	CTACTCATTGTGCCAGTCTTACAGTGTACTAGCATAGGTCGCGCG
ATTTATTTTCGTCATATCTGAAACTCTAAGGCCTAATTTGGATAA	GTATCTAAATTAGACCTTAAAGTTTCAGATGTGACGAAAATAAAT
TCTACATGTGAGTTTTCCATCTAGAAATGTAGGCCAAAAACTTTG	CAAAGTTTTGGCCTACATTTCTGATGGAAAACCTACATGTAGATT
AATCTCTTAGTCACCTAGGGTCATCTACCAACCTTTAGACCTCTA	TAGAGGTCTAAAGGCTAGTAGAGGACCCTAGGTGACTAAGAGATT
GGTACAGATGGTTACGTCCTTGAATTATACACACGGAAGAATCTG	GGTACAGATGGGTACGTCCTTGAATTATACACGGAAGAATCTGAG
AAATAAGACGATGAATAACTCAGATTCTTCCGTGTGTATAATTCA	TGAATTATACACGGAAGAATCTGAGTTCTTCATCGTCTTATTTAC
CGCGTCAGATCAGCTTATTATACATCGTCGTATATTTGTTGTTTT	AAAACAACAAATAAACGACGATGCATAACAAGCTGATCTGACGCG
AAGCCAGCAGGGACCAGTAGTGTACTAGCGACTAGTATTTACTGC	GCAGTAAGTACAAGTCGGTATTACACTACTGGTCCCTGCTGTGCT
TCCGCGATCGAGTTCTGTATGTGTTGTCATCCTTTACGCTAGCCG	TAAAGCCTAAAGTATGACAAAACACATACAGAACTCGATCGCGGA
ACCATCCCATTGTATCTGTATCTCATACGCGTCTAATGTTGTAGT	CTCTAAACATAAGACGAGTATGAGATACAGATATAATAGGATGGT
ACCAAATGCTAACTGGACAGCGCCATAAAGATACAAGCCATATCT	ACCAAATGCTTACTGGACAGCACCATAAAGATATAAGCCATATCT
ACTATCGGCAATATCAACCGCCGATGGAACCCGTTTATCACAAAA	ACTATCGACAGTATCAACCGCCGCTGGAACCCTTTTATCACAAAA
GAGAGCCGCAACGAGTACTTTACTGCTACTGTAAACGTACCTGTT	GAGAGCCGCAACGAGTACCTTACCTCTACTGTAAACGTACCTGTG
AATGTGAGGCACGACGACCCTGAGAACTAGTGTGTTATATAATAG	AATGTGGGGCATGACGACCATGAGAACTAGTGTTTTATATAATAG
GAGCTTTAATGGGCCACGACAACCATGTATTGGATTGTTTTGCGT	GCGCGCAAAACAATCCAATAGGTTGTCGTGGCCCATTAAAGCTCC
GAGCATTTGACTAGTGTAATTTTCAATACGGTTGAACTTTTGTGT	ACACAAAAGTTCAACCGTATTAGAAATTATACTAGTCAGATGCTC
CGTAGCAATGCATGGATGGTGGTTATTGGTTTCACATGCATCGAG	CTCGATGCATGTGAAACCAATAACCACCAACTGTGCATTGCTACG
TATGACAACCACCACGGCATTGTATGTAGGTAGTAGGTTTGAATT	GCAAATTCAAACCTACCTACATACAATGCCGTGGTAGTTGTGATA
ATGGATGTAGTATATCAGGGTACTCTCGACAGTATATGAGCTAGT	ATGGATGTAGTATATATCAGGGTACTCTCGATAGTATATGAGCTA
CAACAAAATCTTTATCAACCATGGGCCATCATTGTCTAGTGTTTA	CAAGAAAATATTTATCCACCATGGCCCATCACTGTCTAGTGTTTA
AAAGACCTGCTAGATAAAAAAACGCCAGTTCTAAAATTCTAAGAA	CGAAGACATCCTAGATAAAGAACGCCAGCTCTAAAATTCTAAGAA
ACCTACTAAGCCCCTTTCACATATAGTTGAGTAGAAGGACCCAGT	ACCGGGGCCTTCTGCTCAACCATATGTGAAAGGAGCTTAGTAGTT
GTCGAATAATACATAACCTCCTAAACATATAATAGGACTCATGTA	GCCGAATAATACATAAACTTCTAAACATATAATTGGACTCATGTA
TTCCACAAATCATGCCAGAATTGAATTGACTATCCATCTCCAATC	TTCCACAAATCATGCTAGAATTGAATTGATTGTCCATCTCCAATC
TAGACAGTTTTGAGAAGAATTCCACTGACTGTGCGTACTCATTCT	CTAGTAAGTTTTGAGAAGAATTCAACTGACTGCTCGTATTCATTC
TGGAAGAGGATGCTCAGATGAATTCAGAACCTATGGAGAAAGCTC	GAGCTTTCTCCATAAGTTTTGAATTCATCTAAGCATCCTCTTCCA
AATCCAAGACGGCGATCTATGTCTGTAATCCTATAGATATCCCAA	TTTGGATATCTATAGGATTATTACAGACATAGATCGCCGTCTTGG
ATCTCTGGCCAATGATCAGGATTAGACCGAGCCAATACCCTTTCG	CAAAAGGGTATCGGCTCGGTCTAGTCCTAATCATTGGCCAGAGAT
ATCAATATTTTGTTGTTGAGGCACAGGTCTTACGCATTGTTTGTT	ATCAATATTTTGTTGTTGAGGCACAGTGTTACTCATTGTTTGTTG
AGACAGGCCAGAATTTCAACCATGCTAGAACAACTTGTCCTAATT	ATAATTAGGACAAGTTCTAGCATGGTTGAAATTCTGGCCTGTCTC
TGTGTCTGGGTTGTGGCAAGTGTGGTCGCGTTAGTGGGTTGTGTT	AACACAACCCACTAACACGGCCATACTTGCCACAACCCAGACACA
ATATAAATTAATGCTAGCCAATAAATCCCGAACCAAGAGATATTC	ATATAAATTAATGCCATCCAATAAATCTCGAACCAAGAGATATTC
ATTCTTTTGTTGATGATACGTCCAGGAACAACATCGACTAGGGCA	CATTCTTTTGTGATGATACGTCCAGGAACAATAGCGACTAGGGCA
GCCTCAGAGAGACTATCCCCTAAAATCGTTTCTGTGGTAGTAAAT	ATTTACTACCACAGAAACGGTCTTAGGGGACAGTCTCTCTGAGGC
TGATAAACTAGATGATCACTAAATATGCGTGCCTCAGAGAGACTA	CAGTCTCTCTGAGGCACACATATTTAGCGATAATCTTGTTTATCA
GTCAATTGATAATATAACATGTTCGATCCAATAATACATATATAG	CTATATATGTACTATTGGATCGATCAGGTTATATTATCAATTGAC
GACAGTGATAACTATCTTATTATTGCATGTTGGATATAAAATCCG	GGCAGTGATAACTATCTAATTATTCCATGTCGGATATAAAATCCG
ATGATCATACAATAGATTTTAATTCAAAGGACCTGAACAGAACCT	ATGATCATAAAAGATTTTAATTCCAAGGACCTGAACAGAACCTGA
CAAGGTAGTTTTGTTTCCACTCTCATATAGCTCTAGTCTCCACAG	AAGGTAGTTTCTGTTTCCACTCCCATATAGCTCCAGTCTCCACAG
GACAGTTAATCATGAAGTGCATTACTAAACCAGAGAAGGTCAATA	CAGTTAATCATGAATTAGTGCATTACTAAACCAGAGAAGGTCAAT
CAGTCCAACATATGCATGGCGTCCTAGACAAGTAGTGTGTATGGT	GCCATACACACTACTTGTTTAGGACACCATGTATACGTTGGATTG
TGGACAATAGGCTCTTCCCAACAGAGGTTCAACTATTTCTATCTT	AAGATAGAAATAGTTGAACCTCAGTTGTGCAGAGCCTATTGTCCA
CATCAGTACTTGTCTAAACTTCTCGCTTTGATTCCTGGAAATTCC	CATCAGTACTTGTCTAAACTTCTTCGCAATGATTCCTGGAAATTC
CGTTTAGGAAGGAGGCCCAATCTACTGTCTAGTATAGCAGGCTAC	GTTTAGGAAGGAGGCCCAATCTACTGTGTGTAGTATAGCAGGCTA
TACTGAATTCTCGCTCGCTATCTCTGTATATTCGAACATTTTAAT	TACTGAATTCTCGCTGGCTATCTCTGTATTCGAACATTTCAATAT
CGATAGAACTCTCCGGTTGGCTACCCCTTAGGGCCATTCGGTTGA	CGATAGAACTCTCCCGTTGGCTACCTCTTAGGGTCCGTTCCGTTG
CTCAATAAGAAAGAATTGGGAGCTACACCACTTGAACATGTATTT	CTCAATAAGAAAGAGAATTGGGAGCTACAACACTTGAACATGTAT
GAAAGCTGAATTAGGTGTGTGGAAAGTAGGGAAAAGGAGCTGGAT	TCCAGCTCCTTTTCCTTACTTTCCATACACACCTAATTCAGCTTT
TTCTGGTGCGAGTATTGGTAATGATTCAGCTCCCCGTGGTTTCAT	CTGGTGCGAGTATTGGTAATGATGATTCAGCTCCCCGTGGTTTCA
ACCGTCTTTACAGCATACACTAATAACCCATAGCACGATAGACAG	CCTGTCTATCGTGCTATGGTTTATTACTGTATGTTGTAAAGATGG
ATGGGTTATTAGTGTATGCTGTAAAGACGGTATAATGTGCTAAGT	TATGGTTTATTACTGTATGTTGTAAAGATGGTATAATGTGCTAAG
CGTTGGAGTGACGAAAGTTGACACCAGGTAGATCTAAGTTTGTGG	CCATTGGAGTGACGAAAAGTTAACACCTGGTAGATCTGAGCTTGT
ACACTTGGTCCAGAGAAATCAGAATACATGGGTGTCTTTTCCCCA	AACACTTGGTCCAGAGAAATCAGAATACAGCATGGGTGTCTTTTC
TATCGGTAAAACCATAGAGCTGACAATATAGTAAGCAAAGTGAAG	TCTTCATTTTGCTTACTATCTTGGCAGCTCTATGATTTTACCGAT
GCATATGGCCATATCACGCACAACTGAGCTGAATGAAACGCGCGA	AGCATATGGCCATGTCACGCACAACTAAGCTCAATGAAACGCACG
TCAATAGGCTCGCCATTCCGTGGGTGGAATTATATGGAATAATTA	GTAATTATTCCATATAATTTCACCCACAGAATGTCGAGCCTATTG
ATTCCACCCACGGAATGGCGAGCCTATTGAACAGTTTGTGCATAT	AATTTCACCCACAGAATGTCGAGCCTATTGAATAGTTTGTGCATA
CGAGTGTAGGATGCGACCAGATGACAAGGAGTGCGACCGTCACAG	GGTGACGGTGGCACCCCTTGTCGTCTGGTCGCATGCCTACACTCG
CCATTTAAAAGAGAACTTAACATGGGTATTTGGATGCATGACCAG	CCATTTAAAAGAGAACTTAACAAGGGTGATTGGATGCATGACTAG
GAATGGGTGAGAGGTCTGGTCATGCATCCAAATACCCATGTTAAG	CTTAACAAGGGTGATTGGATGCATGACTAGACCTCTCACCCATTC
CCTAACATTATCTCTTGTTGCGGTTGCCTACTGGATCGAAGGTCC	GGACCTTCGATCCAGTAGGAAACCGTAATAAGAGATAATGTTAGG
ATGTCATACCTGTTCGGTGGGCTAGCAGTGGTGTTGGGGCTCTTA	TAAGAGCCCCAACACCACCACTAGCCCACTGAACAGGTATGACAC
CTGTTTTACAACGAAATCTGTCAGGTCCGGGCCGTAGCAGCAGGA	CTGTTCTACAACGAAATTCGTCAGGTCCGGCCGTAGCATCAGGAG
AACCATGGTTCCATCCCTAGGGCCACCGAGCACCACATTAAATAG	AACCATGGTTGCATCCCTAGGGTCACCGAGAACCACATTAAATAG
TCATTGGAATCGGGACATAATTCATGTTTTACTGAAGCTCAACTT	AAGTTGAGCTTCACGAAAACATGAATTATGTCCTGATTCCAATGA
ACAAAGAACGGCGAGGAGATGCATGACGAGAGGGAGTGTATCGGA	TCCCCGATACACTTCTCCCGTCATGCATCTCCTCGCCGCTCTTTC
AAGACTGACTATTTATCCTTCGCGGCAGCTAGAAAAATTAAAATT	AAAATTAATTTTGGTAGCTGTCGCGAAGGATAAACAGTCAGTCTT
GTATCTTGACCTACCTTTGACAATTCACAGATTAAGGAAAGTGGA	GTCCACTTTCCTTAATCTATGAATCGTAAAGGTAGGTCAAGATAC
GGATGAACGATTGCCCCGGAATTTCATTGAGTAGCATTTGGGACG	GGATGAACGATTGCCTCGGAATCCCATTGAGTAGCATTTGGGACG
TGTTAGCTTCTCCCAAACGCACCCAGGCTAGTCTCGAGTGTTGTC	TGTTAGCTTCTCCTAGACGCATCCAGGCTAGTCTCGAGCGTTGTC
AAATTCATTTTCTTGTGAGGTTCATATACTCCTATGAGGTCCCAC	AAATTCATTTTCTTGTGAGGGCCATATACTTCTATGAGGTCCCAC
TTTCAAGGGACAACAACGAACGACATAGCAGGCTACTCAGGTTGT	ACAACCTGAGTAGCCTGATATGTCGTTCTTTGCTGTCCCTTGAAA
AGGCAATGTGGCTCTACTCTTGATAAACATTGTCTTTCATGCTTT	TTAAAGCAAGTTAATGTTTATCAAGAGTAGAGCCACATTGCCTAT
AAGGTGATTGTTGGATGTCCGTTGGTACACAGAACTAGTCTGGTG	CACCAGACTAGTCCTGTGTACCATCCGACATCCAATAATCACCTT
CACCACCGGACTGATTCGATGCGCTAGGACACCGAAGAACTCCTG	CACCACCGGACTAATTCAATGCGCTAGGCCACCGAAGAACTCTGC
ATTGTATATCACCGTTAGACTAGTTTTACACCCACAGAGACACCC	AGGGTGTCTCTATGGGCGTCAAACTAGTCTAACGGTGATATACAA
TGATATCATGCTGTGTTTGGGGGTTCCTTATTTGATTGTGTGGTC	TGTGATATCATGCTCTGTTTGGGGTTCCTTGTTTGATTGTGTGGT
CAACATGGTCTCAATACGATCAGTACTGACCACACCAATCGATCG	TCGACCGATTGGTGTGGTTAGTAATGATCGTGTTGGGACCATGTT
CTCTCTAGAAAATTGATCAACCGCCTATCTCGAGCAAGATCACAA	GCTTTCTAGAAAATTGATCAACCACATATCCCGAGCAAGATCACA
GGAATACTGTTCTACTTTGTAATGACCTATTAATGGTTATCAAGC	GGGAATATTGTGCTCCTTTGGAATGACCTATTAATGGTCATCAAG
AATACAAGCCCCTTAATGATACTTACACAATACCTCCTCCGTTCT	GGGACGGATGAGGTATTTTATAAGTGTCATTAAGGGGCTTGTCCC
ATGAAATAGAATCATAATGACATACTACAAGCAATCTAAATTATA	ATATGAATAGAATCATAATGCAATACTACAAACAATCTAAATTAT
TGGAGCTATCTTTAAATTGGAAATGGAATTAATTGTAGAATTTGG	GCCAGATTCTGCAATTACTCCATTTCCAATTTTAAAGATAGCTCC
GGCCTGGTTGAGTACATCAGAGTGACAGGACTGGCCTATTTGTTC	AAGGCCTGGTTGAGTACATCAGAGTGATAAGACTAGCCTATTTGT
CAGTCGCAACCTCAACAGATAACATGGGTACGCAGATCATTTATT	GCAGTCGCAACCTCAGCAGATAGCATGGGTACACAGATCATTTAT
ACAAAGGCACTATGATAGGGCACCTGGAAACTTGCTTTGCCGAGT	CACAAAGGCACCATGACAGGGCACTTGGAAACTTGCTTTGCCGAG
TCCATCCACACGTCGTTAAAACAGCTTCATCGTCGTCGAGCAAAG	GAGCTCCATCCACACGTCGTTAAAACAGCTTCATCGTCGAGCAAA
GTTGGATCAGTTCTTACTAGAGGCTGCAATTGTTATAGGAAAATT	AAATTTTCCTATAATAATTGCAACCTCTGGTAAGAACTGATCCAA
TAATAATTTTGACTGGATCTTATTAAACCATTGTCTAGTGTCCCA	ATAATAATTTTTACTGGCTCTTATTAAACCATTGCCTAGTGTCCC
AAACATCCTTTATTAAGTGAGATAAAAGGTCGTTGTTAATTTCAT	CTGGAAACATCCTTTATTAAGTGAGATAACATGTTGTTGTTATTT
TAACATGTAGCTTAGGCCCCAAAAGTGCCACTAGTTAATACTGCC	GACAGTATTAACTAGCGGTACTTTTGGGGTCTAAGCTACATGTTA
TGTTGTGTTTGACTATTGGTGTGACGGTGAGACTAACCACTAATT	CTTAGTGGTGAGTCTCACCGTCAACACCAACAGTTAAACACAACA
ACCCATTGCCACCTCTAAGCCTGTTTGAAGCTCCGTCCAAATGTT	ACCCATTGCCACCTCCAAGCCCGTTTGAAGTTCCGTCCAAATGTT
CAATTATAGCAGTTAGATAGAAAATTTGCTCCTTCTGTCGATAGG	CCTATCGTCAGAAGGAGCAAATTTTCTGTCCCACGGCTATAATTG
ATTGATGTGGCGGTCGGCAGGTGGGAGAACTAGATTAATCAGTGG	CCACTGATTAATCTGGTTCTCTCACCTGCCGACTGCCACATCAAT
TTGTATGTGAATTGATGGGTACAAAGCGGGTACGAAGCTACAACG	CGCTGTAGCTTCATACCCGCTCCGTACCCATCAATTCACATACAA
CTTGTAGAGAACACAACGTTAGTCATTACATTGGAATAAGATATG	CATATCTTATTCCAATGTAATGTGACTAACGTTTTGCTCTCCACA
GATGAACTGTAATAGTGATGAGAAATCACCAAAGGTAGTAGTCTC	GATGAACTGTAATGGTGATGAGAAATCATAAAAGGTAGTAGTCTC
TGGTTCCCGCACATGGCCTAAGACAGTGACGCATTGGAGTGTACT	TGGTTCCCACACACGATCTAAGACAGTGACGCATTGGAATGTACT
ATTTGTCACAAGTCCCTCCTTGAACTGTATTTAGTCATGAACATT	ACATTTGTCCCAAGTCCCTCGAACTGTATTTAGTCATGAGCATTT
CATAGAGTATAGTGACGTGGCAAAACCTCAACGCTAAGATGCATT	AATGCATCTTAGCGCTGAGGTTTTCCCAAGTCACTATACTCTATG
TTAGATTTGGCAATGGCGTCGCTGATTTAGAAACCGCACGATGTA	TAGATCGTGCGGTTTCCAAATCAGGTACGCCATTGCCAAATCTAA
AACAGTTACTTAATTCGGCAGCCTTCGTCCTTCTAGGTTTAGCAG	AACAGTTACTTAATCCGACAACCTTCGTCCTTCTAGGTTTAGCAG
CTATGATGTGTTAGGTTGGAATGGTGGCTGAAGAAGATTCGGTTT	CTATGATGTGTTGGGTTGGAATTGTGGCCGAAGAAAATCCAGTTT
GCCAAGCAGAATGACGAAAGGCCACCACTATGTAGACAACCACGC	GCGTGGTTATCGACATAGTGGAGGCCTTTCATCATTCTGCTTGGC
CATAATATGGTTAGTCGTCCTTGCCTATCACCTGATCTTTAATAA	TTAATAAAGATCAGGTGATAGGCAAGGACTAACCATATTATGCTA
CAGGTGATAGGCAAGGACGACTAACCATATTATGCTATCCTATAT	ATCAGGTGATAGGCAAGGACTAACCATATTATGCTATCCTATATA
GTCCCACGATGTGACGACGCCACACCAAAATTCAGAGGGGCCATC	GTCCCACGATGTGACAACGCTACACCGAAATTCAGAGGGGCCATC
GAGAGAGAGGGTCAGCAGGAAATAAAGCTTGACTGGCTCCTCGGC	GAGAGAGGGTCAGCAGGAAAATAAAGCTTGTGACTGGCTCCTCGG
TGTCATCAGAAACGCGTACTGTTTTACATCCAAAGAAGAGGCAGG	TCATCAGAAACGCGTACTGTTGTTTTACATCCAAAGAAGAGGCAG
CAGAAGTAGGAAATTACCATGTAGTTACCATGCATCTATCATTAG	AGAAGTAGGAAATTACCATGTAGTTACCACATGGATCTATCATTA
TCCAGTTCTTTCTGGGTCTTCTAATGATAGATGCATGGTAACTAC	GTAGTTACCACATGGATCTATCATTAGAAGACCCAGAAAGAACTG
AGATCTAACCAGCTGTACATAGATAACAGGCATCAACGAGAACCT	AGGTTCTCGTTGGTACCTGTTATCTATGTACAGTTGGTTAGATCT
CTGCTAGCGCTACCAACTAGAGTATAGATTAAAAGTTTGAATTAT	CTGCTAGCGCTACCAACTGGAGTATATATTACAAGTTTGAATTAT
GTAGAGGTGTTTGTGACTTGGTTCATATGAAGATTGGTCTGTGGA	CACAGACCAATCTTCATATGAACCATAGAGTCACAAACACTTGTA
GTGAGACCTTATATATATATCACACGCAGAATACCATAGCCTTCA	ATGAAGGCTATGGTATTCTGCGTGTGGTATATATAAGGTCTCACT
TCTGCGTGTGATATATATATAAGGTCTCACTACTTAAGATCATAC	TTCTGCGTGTGGTATATATAAGGTCTCACTACTTCAGATCATACA
AATAATATCCCAATGCACATATTTAGACAGAGGCGCTAATGACGA	CGTCATTAGCGCCTCTATGTCTAAATATGTGCGTTGTGATATTAT
CGGCATACTAAGTGTTGCCATAAAATTTAGCAGAGCTTCACCGCT	AGCGGTGAAGCCCTGCTAAATTTTATGCCTACACTTAGTATGCCG
CTTGTCAATTCGCTGCCAGTGACATATGTATATACGAAAATTGTC	CGACAATTTTCGTATATATATGTCACTGGCATCGAATTGACAAGG
ACATCACATGACATCTTTGGTAGCAGCAGGGAAGAAGGGAGCGTT	CAAACGCTCCCTTCCCTGCTGCTACCAAAGATGTCATGTGATGTG
ACATCCATACGGGTCTTCAAGGAACTGAGCTCGGACAGCTGCTTC	GAAGCAGCTGTCCATTCTCAGTTCCTTGAAGACCCGTATGGATGT
CTTACTTCCAAACTGGCCGACCCACCACGCGCTCGATGGAACCGG	CTTACTTCCAAACTGGTCGACCCGCCACGCGCTTGACGGAACCGG
GGTGAGCCAGGTGCGTCTGCGTATCTCTCTTCCGCTGCACGAAAC	GTTTCGTGCAACAGAAGAGAGATACGCAAACGCACCTGGCCCACC
TTGATCTTGAATCAAGGCTCTGATTCTAATGCACTTGGTGGCATT	AGTGCCACCAAGTGCATTAGAATCAGAGCCACGGTTCAAGATCAG
CAGTCTTGTTGCTCCAGTTACATTGCATAGGGTCGAAACCTTCCA	TGGAAGGTTTCGGCCCTAAGCAATGTGACTGGAGCAACAAGACTG
CTGTTTTATGTGGTGGAGAGTATCTATACGACCTAGCATTGATAA	TTGTCAATGCTAGGTCGTACAAGTACTCTCCACCACACAAAACAG
AGGCATCAATCACATAGGAGTTTAATACCTCTACACCCATAGTGG	CCACTATGGATGCAGAAGGTGTTAAACTCCTATGTGATTGATGCC
GGATAAAACTTTATATGATCCGTCTAACGTGATATTCATGTGCTG	CAGCACATGAAAACCACGTTAGACAGATCATATAAAGTGTTGGGG
TCAAAAGGAGGATTCTTGGTGAACTATCTTTGATGTTTTATAATT	AATTATAAAACATCAGAGATAGTTTGCCAAGAATCCTCCTTTTGA
TAGGAGTTGGTCTGGGTGTCTCTTCTGCTGATGTTGTCACGAATT	AATTTGTGACAGCATCAACAGAAGAGACACCCATACCAGCTCCTA
TCCTTCTTAAGAACGGGCGGGGAGGTTTTAGGGTTGCCTAACTGG	TCCTTCTTAAGAACAGGTGGGGAGGTTCTAGGGTTGCCTAACTGG
GCCACATGGGCTTGGGTCGAGCGACTATGTGAACAGAAACCATTG	GCCACATGGGTTTGGGCCGAGCGACTAGGTGAACAGAAACCATTG
GGTTGCAGGCTGTTCGGAATTGATGATATATGCTGAGCTGAGGAA	GGTTGCAGGCTGTTCGGAATTGATATATGCTCAGCTGAGGAAGAA
AAATTTGTGAAATGACCAAACAGATTTCAGGTTCAAGCAATAATG	CAATTTGTGAAATGACTAAACAGATTTTAGATTCAAGCAATATTG
GACGGTGAAGCTAGAATAATGACTTGATGCTGATGGACAAGATGT	ACATCTTGTCCATCATCGTCAAGTCCTTATTCTAGCTTCACCGTC
TGCTATTCCAGTTCAGTAATCGGCAGCTCTGACTTGCGCGCTTCT	AAGCGCGCAAGTCAGAGCTGCCGATTACTGATGAACTGGAATAGC
CGTTTGGAGATCCTTTTGCGTTGTTAGTGATGACGAGGGGCTAGA	TCTAGCTCCTCCTCATCAATAACAATGCAAAAGGATCTCCAAACG
TTTGGTGGCAAAGATGAGCATATATCCTTCATCGGAGTCCCTTGT	TGGTGGCAAAGATGAGCATATATATCCTTCGTCGGATTCCCTTGT
CTGCAAAGCTACGCTGAGGAAAGAGAGCAAGAGGAACAGCCCTGG	CAAAGCTACGCTGAGGAGGAAAGAGAGCAAGAGGAACAGTCCTGG
GTGGCTAAATCATTATGCGTGTGTTTAATTTAAGGAATTAGGTGA	GTGGCTAAATCATTAATGCGTGCGTTTAGTTTAAGGAATTAGGTG
TCACTCAAAGGAATTAGCCTGAGATGGACAACTCCTTGTTCCATT	TCACTCAAAGAGGTTAGCCTGAGATGGACAACTCCTTGTTCCATT
GTATTGCTGCAGTGTTGTGGCATGGATGAGGGACAAGTGTGGGTC	GTATTGCTGCAGTGTTGTGGCATGGACGAAGGGCGAGCCTGGGTG
TTAAATCCACAATTAAATATGAGCTGTAGTGCATTTATTCCGTAT	TAAATCCACAATTAAATATGCTTCTGTAGTGCATTTATTCCGTAT
GGATTAGACTGGTTCGAAAACGTCCACTACATCTAGTATGGTGTG	GGATTAGACTGGTTCAAAAAAAGTCCACTACATCTAGTATGGTGC
CTTGCTTGCATACCTCCTTTGTCTCTTTCCTTCAAGATGAGAAAA	TTTTCTCATCGTGAAGGAAAGAGACCAAAGGCGGTAGGCAAGAGT
GAATTTTGCTCCTAGATATATGTAAACACCCTCTAAACAGCCGTA	GTACGACTGTTTAGAGGGTGTTTATATATCTCTAGAGCAAAATTC
GGAAACAAACATATCCATTACACTCATGCTCAGAGACGATGTAGC	GCTCCATCATCTCTGAGCACATGTGTAATGGATATGTTTGTTTCC
CCACCTAGTAGCTAGACCTTGACGTCATCGAAAAAATATATAGGG	CCCTATATATATTTTCCGATGATGTCAAGGTCTAGCTACTGGGTG
ATTTTGGTTTGTTCTGACGAAAGCAAGCGATAGTATATATTTGTT	AACAAATATATACTACCGCTTGCTTCCGTCATAACAAACCAAAAT
TATTAGTTTCTTCTGCATGGCCACACAATCTAGTCACCAATTACA	TATTAGCTTCTTCTGCATGGCCACACACAATTTAGTCACCAATTA
CTCTAATAATGGTGTGTAATTGGTGACTAGATTGTGTGGCCATGC	GCATGGCCACACACAATTTAGTCACCAATTACACACCATTATGTA
TTTTTAAAAGCGCTGGTCCTGATCGTCCTCCCATGTACCCATTAA	TTAATGGGTACATGGGAGGACGATCAGGATCATAGCTTTTACAAA
TAGGGAGTGAAATGTGAGCAGGCCATGTAGTCCTAAATTCTGGAG	CTCCAGAATTTAGTATTACATGGCTTGCTCACATTTCACTCCCTA
GCTAGAGTAGTCACCAGTGATGGAGAAGTAGAGGGGAAGGGAGCA	TGCTCCCTTCCCCTGTACTTCTCCGGCACTGGTGACTACTCTAGC
CATGTTCAAATATCATGTCGATCCACGGTCAGGTTACGGGTTGTT	CATGTTCAAATATTAGATCGATCCACGGTCAGGTTATGTGTTTTT
TTTCTCCCATGCTCCGTGGATCCTCGCAAGCAATCTCGTCGTGCC	GGAACGGTGAGTCTGCTTGCGAGGATCCACAGAGCCTGAGAGAAA
TCTAGATCTTCTGAGAGATGAGAGACATTTTCTACAAGGCACTCC	TCTAGATCTTCTGAGAGATGAGAGACATTCTCCGCAAGGCACTCC
TGCGCTTGTAGTCTTTGTCTAATCGATTCATTAGTATTTGTCGGA	TGGGCTTGTAGTCTTTGTCTTTTCGGTTCATTAGGAATTGTCGGA
ACGACTATCGCCTCCATCATTTAGTTAATCAAGATAGCGATGTAC	AACATACATCGCTATCTTGATTAACTTGATGGAGGCGATAGTGGT
AGCGACTCACCACTCCCTCATGCAGACGTACGCTTTCCATGTGTC	CGACTCACCACTCCCTCCTCATGCAGACGTACGCTTTCCATGTGT
TGATTGTGATCCCTACAAGGTCACCAGCTTAATGAAATCATCACA	TGTGATGCTTTCATTAAGCTGGTGATCTCGCAGGGATCACAATCA
GCTATCAAATATAACCCGGAGCATTGATTAGATAATTTTGAGTTA	GCTACCAAATCTAACCGGAGCATTGATTAGGTAATTTTGAGTTAG
CTAGACACGCATTTGAGTATTGATTGGTTGAGTGTAGACTTCTCG	CGAGAAGTCTACGCTCAACCAATCAATACTCATGCGTGTCTAGCG
GTGTTTTATTCCTGCGCGTGTGGATACCATCAAAATATTGTTGTT	ATGTTTTATTCCTGCGCGTGTGGATACTATGAAGACATTGTTGTT
GCTTCTTAGTTAGTTCTAAATTATTAGTGGACGTGTTACGTGTAG	CCACATGTAGCACGTCCATCAATAATTTAGAATTAACTAAGAAGC
ATGCACAAACCTTCACCTACAAAGACTACGTCTGCAAAACCTCAC	ATGCACAAACCATCACCTACAAAGACTACGCTTGCAAAACCTCAC
CATTCCACTTCCTTGACCGACTAGCTAGGTTCCTTGCCCCATATA	TATATGGGGTAGGGAACCTGGCAAGTCGGTCAAGGAAGTGGAAGG
TGTTGGTCAGGGGTACAATGCCTCTATCGGTCTCCTCAACAACAT	ATGTTGCTAAGGCGATCGATGGAGGCATTGTACCCCTGACCAACG
CAGTTCCCTCACCTCCCTATCTTCTCCTTTAACTCCTCTCTGAGA	TCTCAGAGAGGAGTTGAAGGAAAAGAATAGGGAGGTGAGGGAACT
GCTGGATCGCCTGTGGGTCGCCTTTGGTTGTGAGTTTGCTCGAAA	GTTGGATCGCATGTGGGTCCCCTTTGGTTGTTAGTTTGCTCGAAA
TCTGACATTTCTGTAACAGGCGAGGAAAGGTTATAAGGGGACGGG	TCTGACATTTCTGTAACATGCGAAGAAAGCTTATAAGGGGATGGG
TTCTCCGCCACAGCTATGCACACGTAATTGTTCAAGGTGACAGCT	TTCTCCACCACAACTATGTGCACGTAATTGTTCAAGGTGACAGCT
CGTTCCACCGAGACCTTGTTTGACGTTTATGACACGACGAAGGTG	CGTGCCATTGAGACCTTGTTTGACGCTGCTGACACGACAAAGGTG
GCTGGACGCCCATTTTGCTAGTTAGCATGTAGGCGTACGACGAAG	GCTGGATGCCCGTTTGTCTAGTTAGCATGTAGGCGTACGACGAAG
GCATCTCGAGAAGCCCTAGTGGACCACGGTCATTAGTTCTCTGCC	GCATCTCGAGAAACCCTGGTGGACCTCGGTCATTAGTTCTCTGCC
CTGTAGTGTGTTTGGTGTTCCTTTCCCCTGTGCTTTCTTCAAAGA	TCTTTGAAGAAAGCACAGGGGAGGAAAGGAACACCGAACACACTA
CGACAACCCTAATCCATAGGACCTACCTACCTCGTCTCCATCCTC	GAGGATGGAGATGAGGTAGGTAGGTCATATGGAATAGGGTTGTCA
AAAATATAATTTCTGAGACTGCATAATTCATATAGGGGAGGTCTG	CAGACCTCCCCTATACGAACTCTGCAGTCTCAGAAATTATATTTT
AATGTAGTGAGTATCAACAATAGGATCAGCTTGAGGCATGATAGC	GCTATCATGCCTCAAAATGGTCCTATTGTTGATACTCGCTACATT
TCGTTTCCACTATCAACATTAGTAGTGACAGAGCATTTATAAAAA	TGTTTATAAATGCTTTGTCACTAATAATGTTGACAGTGGAAACGA
TATCCTAGTTTAGAATAGTTCTATTTATCTCGTTTGCTTGAGTTT	AAACTCAAGCAAACGAGATGAATAGAATTATTCCAAACTAGGATA
CGATGAGTTGGGTTTTGGAGACACCGGTGCATGTAGGGAGCTTCC	GGAAGCTCCCTACATGCATCGGTGTCTCCAAGGCCCAATTCGTCG
AGTTTTAGAGGTTACAAATGCTAGATGGAGGATAATATGCTATAT	ATATAGCATATCACCCTCCATCTAGCATTTATAACCTCTAAAACT
ATTTGGTCTGCAGTTAATGATGTGGCGCACTATACCCGGAGGTCG	CGACATCCGGAGTACAGTGTGCCACATCATTAACTACAGACCAAA
TCGCTGATCTACGTAGTAACCCAGATTCTTAGGACTACCAGCCGT	CGTCGCTGATCTACGTAACCCAGATTCTTAGGACTACCAGCCGTC
TCACTCAATCAAATCATTCTCACACTCATGCTCCACTAAATTTAT	TTAAATTTAGTGGAGCAAGAGTGTGGGAATGGTTTGATTGAGTGG
AGGCGAGTTTTGATCTTCTACCGAGATGTCTATGGTTCCATCGTA	TACGATGGAACCGTAGGCATCTCGGTGGAAGATCAAAACTCGCCT
CTAGCTAATAATTAAACGGTCCATCTTGTTAACCCTATTTGAACA	CTAGCTAGATAATTAAACGGTTTGTCTTGTTAACCCTATCTGAAC
GCCTCGTTTGCCTGTTCCGTGTATATATTTCAGCTCATTCCTCGG	CCGAGGAATGAGCTGAAATATACATGGAACAGGCAAACGAGGCTC
ACATAATGATTTGCAAAGAGTCTACAAAAGTATTGCCGCGCTTTT	CCAAAGCGCGACAATACTTTATAGACTCTTTGCAAATCGTTTTGT
ATAAAACACAGCAGAGCAGGGCCCTTTCGTCTTGGAAGAACGTAT	ATACGTTCTTCCAAGACGAAAGGGCCCTGCTGTGTGCTGTGTTTT
AAGGTTTCACCCTTCGCCCCAACGTCCGCCTTCTCAGTATTGCGA	AAGGTTTCACCCTCTGCCCCAACGTCCGCCTCCTCAGTATTGCGA
CACAACGGAGAGGATTTGGGGTTCTGTGATTTAGGGTTTGGGAGG	CACAACGGAGAGGATTTGGGGTTCTACAATTTAGGATTTGGGAGG
ACCCCTATGATGCTACGATGGAAATCCGGGAGAAATCAAAGCCTT	AAGGCTTTGATTTCTCCCATATTTCCATCGTCGCATCATAGGGGT
GGTTCTTTTAAAGTCTCCCTCATATAAAACCTCATCCACTTCTGG	GGTCCTTTTAAAGTCTCCCTCATGTAAAATCTCGTCCACTTCCGG
TTAATTTACCGTGTAGTTCCTTTGATAATAGGGAAGGCATTGTTC	GAACAATGCCTTCCCTATTATCAAAGGAACTAGTACACGGTAAAT
ACTTGAGTCATGGCAGGCTTCGCCACACATGTAAGGCAGATTGAC	ACTTGAGTCATGGTAGGCTTCGTCACACATGTTAGGCAGTTTGAC
CGACCTTGATCCGTATAGTGGTGAGCAATCTGGGTGTGGGTGTTA	CGACCTCGATCCATATAGTGGTGAGCAATCCGGTTGTGGGTGTTA
AGGTTTAGAACATGATCTTACTAAAGTCCGTTTAATTGGCAATTA	TAATTGTTAATTAAACAGATTTTAGTAAGATCCTGTTCTAAATCT
CTACTAGCATTGGTCATGATATACTCGTAGATAAGAGCAGTACTA	CTACTAGCATTGGTCATGATGTACACGTAGATGAGAGTAGTACTA
TTATGTGGATGGAATGCAGGTGATGCTTACACTTCTGTTAAGAAA	TTATGTGGATGGAATGCTAAGGTGATGCTTGCACTTCTGTTAAGA
GTTAGCCTAGCTAGTGTATTTCATTCGAGAGCTCGCAAACGAATT	AATTCGTTTGCAAGCTCTCGTAGGAAATACACTAGCTAGGCTTAA
TGGAAACGAAGACTGTATATTCAGAGTTTGCAAAAGTGTGGACCA	TGGAAACGAAGACTACATATTCGGAGTTTGCAAATGTGTGGACCA
GACAGCTGGGTAGGTTTGTAGTGTAGCTTCATCTATCCATCTACC	GACAGCTGGGTAGGTTTGTAGTGTAGTAGCTTCATCTATCCATCT
GTACACTTTTATTAGGGCATGTGTAGGGGTATTAGTTTCATGGTT	GTCCACTTTTATTAGGACATGTAGGGGTATTAGTTTCATGGTTTG
TCTATTAAACAAATATGGCTGAATAGCTCCCTCCCCTTTACTCAC	TCCGTTAAACAAATATGGTTGAATAGCTCCCCCACCTTTACTCAC
AAAATCGCCAACTCACACTACCACATTAGTTTTAGTTTGGCAAGT	TTTGAATCGCCAACTGACACTACCATTAGTTTTAGTTTGGCAAGT
AAAACCATAAATACACCAACTTCTACATATTAGATACAAGCGATA	TATCGCTTGTATCAAATATGTAGAAGTCGGTGCATTTATGGTTTT
AGTCTAGCCTGTAGAGGTATTGTTAAACGTGTTCTACCGGTGATT	GCTCTAGCCTCTATAGATATTGTTAAACGTGTTCTACCGGTGATT
ACTAATGTTCACCGCTAACTCCTCACCACGTAAAATTAAATGAGA	TCTCGTTTAGTTTTACATGGTGAGGAGGGAGCGGTGAACATTAGT
TAATTAGAATGAAACAGATAAAAGTTGAGCACACATTGACATATA	TATCTATCAATGTGTGCTCAACGTTTATCTCTGTTTCATTCTAAT
GTCCTACTTAACTTAATTTGACAGTAAGTAAGCTATATTATAGTA	GTCCTACTTAACTTAATTTGACAGTAGTAAGTAAGCTATATTATA
TGAACAGGGGTCTGGGCAGGTTCTGTCGTGAGGTTGAGGATGACT	AGTCATCCTCAACCTCACGATAGAACCCACCCAGACCCCTGTTCA
TAACCCAAGCAGATAGATCTCACGGAACCCTACGTTCTTTCCTCC	TAACCCAAGCAGATCGATCACACGGAACCCTACATTCTTTCCTCC
ATTATTCATCGTTCAGCTGATCGCGCGAATATTCTATTGCTCATC	ATTATTCATCGTTCTCCTGATCGCTCGAATATTCTACTGCTCATC
GCTATTCGCCAAGACGGTCAAGGACAACACAGTTTTGATAATTGT	GCTATTCGCCAAGGCGGTCCAGGACAACACGGTTTTGATAATTGT
GTTGTCCATAGGAGAACATCGAATTAACGAGATAAATACCATCAT	ATGTTGGTATTTATCTCATTAATCCGGTGTTCTCCCATGGGCCAT
ACTTCGAGTTCGCTTCTAGATGTTGCTTGTGACATATAAGCGACA	ATGTCACTTATGTCACGAGCAACATCTAGAAGCGAACTCAAAGTT
TCAGTCTATTTAGTTTCTAACAAGTGGTCGTGATTGTTGCTTGCT	AGCAAGCAACAATCACGGTCACTTGTTACAAACTAAATAGACTGA
AAAACTTAACCAAATTCTCAAGCACCCGTCATAATAAAATTAACA	AAAACCTAACCAAATTCTCAGGCGCCCATCATAATAAAATTAAAA
TTTTATATACCAGCGAGAGTCGTATCATGTTAAGATTTAGAGAAT	CATTATATAGCAGCAAGAGTCGTGTAATGTTAAGATTTAGATAAT
GCGTTAGTTAGCAAGTTCTTCCCAGCGGCTGTGGAGTAACAGGCG	CGCCTGTTACTCCACCGCCTCTGGGAAAAACTTGCTAACTAACGC
TCGTCCGACCATTATAATCACACTACAGATCTGAAAACTCGTCCT	AGGACGAGTTTTCAAATTTGTAGTGTGATGATAATGGTCGGACGA
CTTGTATCACTTAACATTAGAACTCCATATTATTTAGAATAGCAT	CTTGTATCACTTTCCATTAGAACTCCAGATTATTTAGAATAGCAT
TAGCACATTACGTCATCCAGTGAAAAGCTTGCTAAGATATCTAGT	TAGCACATTATGTCGTCCAGTGAAAAGATTGCTAAGATATCTAGT
GGTGTCTCGTTCTGATGTGAATTTGCAGCATCTCGATTTCATCTT	GGTGTCTCGTTCTGAGGTGACTTTGCCGCATCTCGATTTCATCTT
CGAAAAGTTTGACGTGATGTTCGACGCTACCATTGGACATATCTG	GCAAAAGTTTGTCGTGATGTTCGATACTACCATTGGACATATCTG
ATCCGTTGGATTCGGCCTGATGTTTGACAGATTGTCGAAGGGTCA	ATCCATTGGATTCAGCCTGATGTTTGGAAGATTGTCGGAGGGTCG
AAGCCAGCTTTTGTACTTTCTCTCTATGTCGTTCTTCGCAGGAGA	CTAGGCCAGCTTTTGTACTCTCTCTACGTCGTTCTTCGCAGGAGA
TTGTCAGTTATCCGTCATACTAGTGTTCGAGCAAAGCATAATGAA	TTGTCAGTTATCCGTCATACCAGTGTTCCAGAAAAGCATAATGAA
TGAATCTGAGCACAAGACAAAGCACCACATCGTTTTCAGATAGAA	CTATCTGAAAACGATGTGGTGGTGCTTTGTCTTGTGCTCAGATTC
GTTTATTCGGGTAGTCAGTTCGGTAGTTCATGTTCGATGACAGAG	CTGTCATCGAACATGAACTACCGAACTATGGACTACCCGAATAAA
AGCTCCATACTTCTTGAAGACCGCAATAGTGATACTGGCACCACA	CTCCATACTTCTTGAAGAAGACCGCAATAGTGATACTGGCACCAC
AGACGATTTCCTCATAATAACATGTCCATTTAACCAACTTCTGCT	AGACGATTTCCTCATAATATGTCCATTTAACCAACTTCTGCTGAG
ATTTGTGTTATATTGGTTCCGTGCGTGTAAATATGAAGTCAACCG	CCGTTGACTTCATATTTACACGCACCAAACCAGTATAACACAAGT
GTTAGTACCCTAGCCACAGATTCCTTTCCGATTTCAGGCATTAAA	GTTAGTATCCTAGCCACAAATTCCTTTTTGATTTCAGGCATTAAA
ATTAAGGAAATGGGATTTAATGCCTGAAATCGGAAAGGAATCTGT	ACAAATTCCTTTTTGATTTCAGGCATTAAATCTCATTTCCTTAAT
GGTCTTACTAAAATGAATCGGTGAGTCGAACGTTAAGACCCTGTT	AACAGGACCTTAACGTCTGACTGACCGATTCATTTCAGTAAGACC
AGCAACTCAGTCCATAATAGAGCAATTACCACCGACATACAAGTG	CACTTGTATGCCGGTGCTAATTACTCTATTATGGACTGAGTTGCT
ATAGTTTATACATTGTCAACTCCACCACTCTGCCTTGTAGCCTAC	AGTTTATACATTAGTGTCAACTCCACCACTCTGCCTTGTAGCCTA
ATAAATCGGATACTGATCAATGCTCGAACTCTGATACGGATCTAA	ATAGATCGGATATTGATCAATGCTCAAACTCTAATACGGATCTAA
CGGTTGTCGCAATTGATAGGGCTTTCGTCAAACATGCTTAATTTT	TGGCTGTCGCAACTGATAGGGATTTCGTCAAACGTGCTTAATTTT
GGATATGTGACACCCTCTTCCCTTGAGACACGGAGACACGACTTG	GGATATGTGACACCCACTTCCCTTGAGAGACAGATACACGACTTG
TTTCCATATATTCCTTGTTCTAGTCGGGTTGGTCGTCAGTTATTA	TAATAACTGATGACCAACCCGACTACACAAGGAATATATGGAAAG
CTGGAGCTGGATGATGCAGGGTGGTTTTAACAACGTACGAAAGGT	ACCTTTCGTGCGTCGTTGAAACCGCCCTGCATCATCAGGCTCCAG
GGACTCAAAACTTCTCTTCAAAGGTCTATCTATTCCACTTATAGT	GGACTCAACTCCACTTCAAAGGTCTATTTATTCCACTTATAGTAG
ATCATCATATGTGTCTGTCCTCACGTGTTCATCGACATCGGTATC	ATCATCATATGTGCTCGTCCTCACGTGTTCATCGGCATCGGTATC
TGTATTTTCAAGTTTCTATGGTTCCTCAGACCATATCTTGGGTTG	CAACCCAAGATATGTTTTGAGGAACCATAGAAGACTTGAAAATAC
TACCAATTGAAGTATTGATTTCTCTAACACTATCTTTCCTGCTTC	GAAGCAGGAAAGGTAGTGTTAGAGAAATCAACAGTTCAATTGGTA
TAAACAGAAGAAGGCACGCCCCTACTAAGTACTGAAGTTGTCTGT	ACAGACAACTTTAGTACTTAGTAGGGACGTGTCTTCTTCTGTTTA
TCTGGTAGACGAGAATGGGGTGATGATAAAGCCCGCGCGTTCCAC	GGAACGCGCCGCGGGCTTTATCATCACCCCATTCTCGTCCACCAG
ATGCCTCCAGGATGTATGCCATTCGTAAGGCCAACCAAGTTCTCT	AGAGAACTTGGTTGACCTTACGACTGGCAAACATCCTGGAGGCGT
AAAATCTGGATGCCACTCATGTACAGCACGGCAAAAGAGTTTAGA	TCTAAACTCTTTTGTCGTGATGTACATGAGTTGCATCCAAATTTT
CGTGCTGTACATGAGTGGCATCCAGATTTTGTTAAAGGTGAAACT	CGTGATGTACATGAGTTGCATCCAAATTTTGTTGAAGGTGAAACT
GTAAATATCCACCTGCGCCTTTCATTTTCGTTGTTCTATATGCAT	ATGCATATAGAACAACGAAAATGGAAGGCGCATATGGATATTTAC
TTTTAGAGCTTGGACATGATAACGAACCATTGTAACTATAGAAAT	ATTTATATAGTTACAATGGTTCATTATCGAGTCCAAGCTCCAAAA
TCCTACATGAATTTCTCTGTGTGCTGACCATGGAACTACACTAAT	TCCTACATGAATTTCTCAATGGGCTGACCATGGAACTACACTAAT
TCATCTTCTAACTTGGTCCATCTTTGTATATCTTTGTTTACAATA	CATCTTCTAACTCGGTCCATCTTTTTGTATATCTTTGTTTACAAT
TACTAACTATCTATAGGGCTTTGCGGTGACATGTAGGATCTCGGG	TACTAACTATCTATAGGCCTTTGCGGCGACATGCAGGATTTTGGG
TTTCTCGACAGCTTGTAAAGTGTACTATCCGAAAATGTTGAGCTA	AGCTCAATATTTTCGGATATTATCATTTTACAAGCTGTCGAGGAA
AATCAACCATGTCTATTTGGTCTACCATTCGTGTGTGTCTTAGGG	CCCTAAGACACACACACGAATGGTAGACTAAATAGACATGGTTGA
TAGAATTTCTTTAATCAAGGGAGCATTCATGTCGAGTGATGACTA	TAGTCATCACTCGAAATAAATGTTCCCTTGATTAAAGAAATTCTA
AAATCCACCCAAAATGAAGAAACCGTGTGAAGCCAGTTGAATGGG	CCCATTCAACTGGTTTCACACGCTTTCTTCGTTTTGGGAGGATTT
AACGGGCTGACGGAAACGGCGATTTATTTCTGTTCGGGGGCAGGG	TCCCTGCCCCAAACAGAAATAAATCGCCGGTTCCGTCAGCCCTTT
CCAATGCACTTGTCTTCCGCTACTACCGTAGCTCTGCCCCTCTCC	CCGATGCACTTGTCTTCCGCTACTGCCCTAGATCTGCCCCTCTCC
CCTTTTCATTGGTGACTACCAGGCTGACGGCCTGACGGCAATCAA	TTGATTGCCGTTAGTCCGTCAGCCTGGTAGTCGCCAATGAAAAGG
CATCGATCGCAACAGAGCCGCACACGCACCTGCCACCTGCCCGCC	ATCGTTCGCAACAGACAGCCACACACGCACCTGCCACCTGCCCGC
AGTTAGGAGCTACATTCGATATGCCATCAAGGGGTTTCAGTTTCA	AGTCAGAAGCTACAGTCAATATGCAATCAAGGGGTTTCAGTTCCA
TCTCGAGGATACTGGCCTAAATTTTCTGCCCTGATTGTGAACTCC	TCTCGAGGATGCTGGCCTAAATTTTCTACCCTAATTGTGAACTCC
TGTTTTATCATATTACTTTTGATATAGCTCATTTGCATTTGTGCA	TGCTTTATCATATTGCTTTTGATATAGTTCGTTTGCATTTGTGCA
TGAAACTAAAGGAAAATATTGGAGAGATACATCGGGGTGAGTGAA	TGAAACTAAAGGAAAATGTTGGAGAGATACGTCAGGGTGAGTGAA
TAAAGGGCTAGATTCTACGGGGTATGTTTTAGCTCACCTGACATA	TATGTAAGGTGGGCTAAGACATATCCCGTAGAATCTAGCCCTTTA
ACCTCATGGGTAATGGCTACCTTGGGCTTCAACGGGCAGCCAAAC	TCGGACTTCGTGGGTAATGGCTATTCTGGGCTTCAATGGGCGGCC
AAGTGGACGGGTTACTGTATCACCATAGACTATTGCGCTCTACCG	AAGTGGACGGGTTACTGTATCGTCATAGACTACTGCGCTCTACCG
GCCTCTGTTTGTCTCCCCTGGACCACTATAACAATTTCCGTCACG	GTGACTGAAATTGTTGTAGTGGTCCAGGGGGGGACAAACAGAGGC
GATGAGAGTAGGACTGTGTACAAACTGGACAACATTTATTATTGT	ACAATAATAAAATGATGTCCAGTTTGTACATAGTCCTATTCTCAG
TCGGAGCTATCAAGGTTGTAGAGTCGTCTGGGCTGGTGTGGCGTA	TACGCCACACCATCCCAGATGACTCTACAACCCTGATAGCTCCGA
AATTCACATCCCTCTTAGTCATTCGTATTCCTTTCACTTGGTTAA	AATTCACACATCTCTTAGTCATCCGTGTTCCTTTCACTTGGTTAA
CCGCGGCAAGGCTCCTCTCCTCTTCCTGAGATCTGTTTTCCAAGG	CCGCGGCAAGGCTCCTCTTCTTCCTGAGATCTGCTTTCCCTAGGA
AACTTATTAGTTCCCAAATCATTGATCAATTAGAAAGTAAGAATC	AACTTATTAGTTCCGAGGTCATTGATCAATTAGAAAGTAAGAATC
ATGAGGAATTTCATGTACTAATGCAAGGATATTGTCTTAGATTCT	AGAATCTAAGACAATGTCCTTGCGTTAGTACATAAAATTCCTCAT
ATTGAAAAGGAAACAATTAAGTATGAGGATGGGGCAAATCAATCC	GGATTGGTTTGCCCCATCCTCATACCTAGCTGTTTCCTTTTCAAT
GAACACAACTTTGACACACTTCCACCTTCCTTTATTGCAAAGTGA	GAACACAACTTTGACACGCTTTCACCTTCCTTCAATGCAAAGTGA
GCACCTCAACTATAGAGCCCCTCAATGCCCTTTATGCAACATTTG	TGAAATGTTTCATAAAGGGAGTTGAGGGCTCTATAGTTGAGGTGC
ATAAGTCCCTGACAATGGCTGCACACATATGAGTCCTCGACAATG	CATTGTCGAGGACTCATATGTGTGGTGCCGTTGTCAGGGACTCAT
TACTTCTCTAATTGGATAAGGCGCCTTATATCGCTTCTATTCATA	TATGAATAAAAGCAATACAAGGCACCTTATCCAATTAGAGAAGTA
AAGTCTATACATGTATTAAACCTTTTATCGGGGTGTAGGTGTACA	TGTACACCTACACCCCGATAAAAGGTAATATACATGTATAGACTT
TATCGAGGATTAGTGGGCCTGACCATCAAACTTACTCTGACTCGA	TATCGAGGATTAGTGGGACGGAGCATCAAACTTACTCTGACTCAA
CAACGATCATAGGTTTTGCGATTACTGTAATGACTAGTTGGGGTT	AACCCCAACTAGCCATTACAGTAACCACAAAACCTATGATCGTTG
CATGGCGCCTTATTGGACTGTGTGATATGACTTGACGAGTGAGTG	ACTCACTCGTCAAGTCATATCACACAGTTCGATAAAGGCGCCATG
TCAAGTCATATCACACAGTCCAATAAGGCGCCATGGTAATTATGT	TCAAGTCATATCACACAGTTCGATAAAGGCGCCATGGTAATTATG
TTGTAATAATATGAGTTCTGACCAGTATGCATCTTAGCTAGTGGG	CCCACTAGCTAAGTTGCATACTGATTAGAACTCATATTATTACAA
CTATCTAATTATTAGCCTCATATGTTCTAACCAGGTCTTAATATA	CTATCTAATTATTAGCTTCATAGGTTCTAACCTGGTCTTAATATA
ATTTTGCATTGCCATATGCAGATGAGCTTGTTACAAAATGAGACC	GTTTTGCATTGCCGTATGTAGATGAGCTTATTACAAAATGGGACT
CACTAGCTAGATTGTGGGACATGTTGGGCCTGATATGCTTAGCTG	CAGCCAAGCAGATCAAGCCCAACATGGCCCACAATCTAGCTAGTG
TTTGTTGCTTCTCCTCTTTTACATCTACCGACTTTAGAAGGAGTA	TACTCCTTCTAGTGTCGATAGATGTAAAAGAGGAGAAGCAACAAA
CGATTAGTAGTTTTAACAGTAAACGCTTATCTGGTCACCTAGCAC	GTGCTAGGTGACCAGATAATTGTTTACTGCTAAAACTACTAATCG
TAGCTAGTATACTCTTAGCATGAAAGGAATTAAAAGAAGAGGGCA	TAGCTAGTATACTCTTAGCATGAGAGGAAATAATAGAAGAGGGCA
TCGTCCTCCAGTTGAAGGAAAACAAAGAACCGACGGAAATGGCCA	ACGTCCTCCAGTTGAAGGAGAACAAAGGACTGACGAAAATGCTCA
ACATCGATGACCGGCTATAGATCTGAAGCGAACTGGAGCAGCTAC	AGCTGCTCCAGTTCATCGCTTCAGATCTATAGCCGGTCATCGATG
AACAACTACGACCTGTTTCTTAATTTAATTCATATAGTTACTATG	AACAACTACAGCCTGTTTCTTAATTTAATCCATGTAGTTACTATG
CATTTGCTTCACTTGCCACATTCAGATTTACTGCAAGGAATGGTA	TACCATTCCTTGTAGTAAATCTGAACGTGTCAAGTGAAGCAACAC
TTCAATCTCGAAATTCTAAATGGTAGGAGCGTCTCACACTTTTCT	TCAATCTCGAAATTCCAAATGGTAGGAGCGCGTCTCACACTTTTC
ATTCATTATGGTATTTCCAAATTCGTATAGCAGCAAGGCAGTTCG	ATTCATTATGGTATTTTCAAGTTCCTATAGCAGCAAGGCAGTTCG
CACCGTTTCCTTCAATCGTGTGGTGCTCTATCCCATCATCTTTCG	CACCTCTTCCTTCAATCGCGTGGCACTCTATCCCATCATATATCG
AAATGAAAAGGTTAACATATGTAAAGTTATAGGTATCATAGTGTA	AAATGAAAAGGTTAACAACTGTAAAGTTATAGATATCATAAAGTA
CTACTACAGATGCAACAAGACCAGGTTCCATTTAGAGTACGAGCA	TGCTCGTACTCTGAATGGAACCCGGTCTTGTTGTATCTGTAGTAG
[truncated: 12,500 more rows]
